# Supplementary material for: Post-Transcriptional Regulation of the Trypanosome Heat Shock Response by a Zinc Finger Protein
Source: PLoS Pathog. 2013 Apr 4;9(4):e1003286. doi: 10.1371/journal.ppat.1003286 (PMC3616968; doi:10.1371/journal.ppat.1003286)
Supplement: Table S1 — RNASeq datasets and analyses. Sheet 1: RNASeq data for mRNAs bound to ZC3H11. In addition to the values for ZC3H11 binding (RNA bound/FT rpkm) the results from the other sheets are provided. Sheet 2: Motifs enriched in the 3′-UTRs of mRNAs bound to ZC3H11. Sheet 3: RNASeq results for poly(A)+ RNA of bloodstream-form trypanosomes after 1 day of induction ZC3H11 RNAi, compared with wild-type. Sheet 4: RNASeq results for poly(A)+ RNA of procyclic-form trypanosomes after one hour at 41°C, compared to cells kept at 27°C. Sheet 5: RNASeq results for poly(A)+ RNA of procyclic-form trypanosomes depleted of ZC3H11, after one hour at 41°C, compared to similarly heat-shocked cells without RNAi. Sheet 6: RNASeq results for the part of the ZC3H11 gene that is not included in the dsRNA used for RNAi. This gene was removed from Sheets 3 and 5. Sheet 7: Gene functional classes enriched under particular conditions: p-values are shown (see methods section). For each sheet, further details are provided in text boxes. (XLSX) [file ppat.1003286.s006.xlsx]

## Sheet: 1_ZC3H11 RNA bind
GeneDB v4/5	newest GeneDB	Gene description	Gene Class	readcount bound	readcount FT	rpkm bound	rpkm FT	RNA bound/FT rpkm	BS RNAi/WT pA	PC RNAi41/WT41	PC WT41/WT
Tb927.1.3390	Tb927.1.3390	hypothetical protein, conserved	0	164	38	370.78	31.52	11.7633	1.3698	0.34	28.59
Tb927.10.16100	Tb927.10.16100	FK506-binding protein (FKBP)-type peptidyl-prolyl isomerase	Chaperone	3856	1038	3331.51	329.06	10.1243	0.933428	0.27	3.25
Tb11.01.7120	Tb927.11.15480	hypothetical, HSP20-like chaperone	Chaperone	2566	727	4522.48	470.14	9.61943	1.98412	0.25	6.3
Tb927.1.3200	Tb927.1.3200	SGT1-like protein, putative	Chaperone	612	176	1015.37	107.14	9.47704	1.05098	0.27	9.04
Tb11.57.0002	Tb927.11.2160	hypothetical protein, conserved	0	73	21	173.58	18.32	9.47489	1.40361	0.56	4.81
Tb927.6.510	Tb927.6.510	GPEET2 procyclin	Membrane protein	2022	836	6485.11	983.82	6.59176	6.96814	1.52	34.57
Tb927.2.5160	Tb927.2.5160	chaperone protein DNAj, putative	Chaperone	2853	1273	2618.74	428.74	6.10799	0.959818	0.14	4.02
Tb927.10.780	Tb927.10.780	hypothetical protein, conserved	0	201	104	425.65	80.81	5.26729	1.22167	0.78	11.78
Tb11.01.3110	Tb927.11.11330	heat shock protein 70, major HSP70	Chaperone	12356	7997	6579.34	1562.45	4.21091	0.510504	0.22	1.07
Tb927.5.2940	Tb927.5.2940	stress-induced protein sti1, putative	Chaperone	3291	2182	2197.92	534.7	4.11057	1.07821	0.1	1.01
Tb927.3.5470	Tb927.3.5470	hypothetical protein, conserved	0	25	17	52.34	13.06	4.00766	2.25888	0.22	1.61
Tb09.244.2770	Tb927.9.15080	hypothetical protein, conserved	0	13	9	41.33	10.5	3.93619	0.828138	0.5	0.7
Tb927.10.10980	Tb927.10.10980	heat shock protein 83, HSP83	Chaperone	6080	4293	3173.17	822.1	3.85983	1.75702	0.23	0.7
Tb927.3.5410	Tb927.3.5410	hypothetical protein, conserved	0	45	32	81.26	21.2	3.83302	1.69699	1.32	3.6
Tb09.160.3530	Tb927.9.4960	hypothetical protein, conserved	0	1634	1174	12347.9	3255.24	3.79324	1.7837	1.23	7.4
Tb927.3.2650	Tb927.3.2650	cytochrome c oxidase copper chaperone, putative	Electron transport	258	197	1288.02	360.86	3.56931	1.36133	0.96	1.29
Tb09.211.1350	Tb927.9.9780	peptidyl-prolyl cis-trans isomerase (cyclophilin- 40), putative	Chaperone	465	356	482.18	135.45	3.55984	0.985115	0.1	1.12
Tb927.10.6510	Tb927.10.6510	chaperonin HSP60, mitochondrial precursor	Mitochondrial biogenesis	2116	1697	1383.05	406.98	3.39832	0.942653	0.09	1.14
Tb11.01.8750	Tb927.11.16980	chaperone protein DNAj, putative	Chaperone	78	64	92.93	27.98	3.3213	0.857539	0.31	0.39
Tb927.1.1770	Tb927.1.1770	glutaredoxin, putative	Redox pathways	57	48	194.7	60.16	3.23637	1.87566	0.61	2.64
Tb927.10.12710	Tb927.10.12710	heat shock protein, HSP110	Chaperone	1302	1108	589.94	184.21	3.20254	0.909662	0.09	0.68
Tb927.2.5980	Tb927.2.5980	ATP-dependent Clp protease subunit, heat shock protein 104 (HSP104)	Chaperone	276	236	116.58	36.58	3.18699	1.65272	0.18	4.09
Tb927.7.4290	Tb927.7.4290	hypothetical protein, conserved, HSP20-like domain	Chaperone	297	258	366.94	116.96	3.13731	1.22088	0.31	2.83
Tb927.10.8540	Tb927.10.8540	chaperone protein DNAj, putative	Chaperone	233	206	254.52	82.57	3.08248	1.44236	0.46	5.78
Tb927.3.3680	Tb927.3.3680	hypothetical protein, conserved	0	13	12	34.73	11.76	2.95323	0.71242	0.38	1.88
Tb09.160.2110	Tb927.9.3480	U5 Cwc21 small nuclear ribonucleoprotein (TbCWC21)	RNA processing	16	15	40.96	14.09	2.90703	0.687488	0.29	0.5
Tb927.5.2640	Tb927.5.2640	hypothetical protein, conserved	0	34	32	35.26	12.18	2.89491	1.25683	1.32	0.34
Tb927.1.4830	Tb927.1.4830	Phospholipase A1	Lipids & fatty acids	428	405	523.52	181.77	2.88012	3.00162	0.45	7.96
Tb11.02.0670	Tb927.11.3170	hypothetical protein, conserved	0	19	18	33.98	11.81	2.87722	1.22839	0.3	1.61
Tb927.10.8260	Tb927.10.8260	hypothetical protein, conserved	0	16	16	31.19	11.44	2.7264	2.05152	0.39	1.09
Tb927.10.8220	Tb927.10.8220	hypothetical protein, conserved	0	16	16	33.88	12.43	2.72566	0.945584	1.06	0.9
Tb11.01.4420	Tb927.11.12580	hypothetical protein, conserved	0	36	36	33.63	12.34	2.72528	1.11071	0.63	0.46
Tb927.2.4650	Tb927.2.4650	hypothetical protein, conserved	0	24	24	34.8	12.77	2.72514	1.22495	0.81	2.46
Tb927.10.14260	Tb927.10.14260	adaptin complex 4 subunit, putative, sigma-adaptin4, putative	Vesicular transport	132	133	273.24	101.02	2.70481	1.82235	0.5	1.68
Tb927.10.13710	Tb927.10.13710	hypothetical protein, conserved	0	328	335	363.7	136.3	2.66838	1.13702	0.13	0.62
Tb927.8.5530	Tb927.8.5530	Mov34/MPN/PAD-1 metallopeptidase, putative,metallopeptidase, putative	Protease or peptidase	117	121	108.75	41.27	2.63509	0.892732	0.37	0.71
Tb927.6.1540	Tb927.6.1540	hypothetical protein, conserved	0	36	38	34.24	13.26	2.5822	1.34118	0.58	3.97
Tb927.1.1400	Tb927.1.1400	hypothetical protein, conserved	0	53	56	100.65	39.02	2.57945	1.4028	0.51	18.05
Tb11.01.2280	Tb927.11.10510	ubiquinone biosynthesis methyltransferase, putative	Mitochondrial pathway	29	31	36.95	14.49	2.55003	1.02397	0.66	2.21
Tb927.8.4440	Tb927.8.4440	mitochondrial carrier protein, MCP19	Mitochondrial pathway	27	29	27.01	10.64	2.53853	0.612937	1.57	11.19
Tb927.4.3520	Tb927.4.3520	hypothetical protein, conserved	0	53	58	109.1	43.81	2.4903	1.31126	1.12	8.87
Tb11.03.0935	Tb927.11.200	DNA-directed RNA polymerase subunit, putative, (RPB6z)	RNA synthesis II	20	22	55.86	22.55	2.47716	1.29707	0.35	0.82
Tb09.211.0410	Tb927.9.8520	hypothetical protein, conserved	0	29	32	38	15.39	2.46914	1.35192	0.49	5.27
Tb927.8.4190	Tb927.8.4190	hypothetical protein, conserved	0	19	21	30.16	12.23	2.46607	2.20054	1.14	49.19
Tb927.8.6430	Tb927.8.6430	hypothetical protein, conserved	0	19	21	66.13	26.82	2.4657	1.19804	1.39	27.54
Tb927.3.3370	Tb927.3.3370	hypothetical protein, conserved	0	37	43	34.8312	14.8528	2.34509	1.24504	0.364924	5.72879
Tb927.10.10170	Tb927.10.10170	hypothetical protein, conserved,predicted WD40 repeat protein	0	37	43	30.6	13.05	2.34483	0.747917	0.58	0.67
Tb927.3.630	Tb927.3.630	hypothetical protein, conserved	0	18	21	88.66	37.95	2.33623	#N/A	1.24	2.16
Tb927.10.2120	Tb927.10.2120	U1 small nuclear ribonucleoprotein C, putative =U2A􏰎 (U2-40K)	RNA processing	18	21	34.01	14.56	2.33585	1.3324	0.95	3.12
Tb927.7.5410	Tb927.7.5410	hypothetical protein, conserved	0	59	69	23.9319	10.2695	2.33039	0.867534	1.01583	0.279686
Tb927.7.4740	Tb927.7.4740	hypothetical protein, conserved	0	53	63	58.77	25.63	2.29302	1.37649	0.97	3.79
Tb11.01.4110	Tb927.11.12290	hypothetical protein, conserved	0	36	43	26.29	11.52	2.28212	1.0873	0.42	2.94
Tb927.3.4870	Tb927.3.4870	hypothetical protein, conserved	0	24	29	25.46	11.29	2.25509	0.523623	0.6	1.15
Tb927.8.4020	Tb927.8.4020	ZC3H24	RNA binding	38	46	57.5899	25.5797	2.2514	0.496225	0.572024	2.04562
Tb927.3.590	Tb927.3.590	adenosine transporter, putative	Nucleotides-Purines	61	74	48.49	21.58	2.24699	1.1358	0.7	2.07
Tb927.7.1320	Tb927.7.1320	10 kDa heat shock protein, putative (HSP10)	Chaperone	3495	4247	12768.3	5693.03	2.2428	1.06314	1.15973	2.42727
Tb927.10.1580	Tb927.10.1580	hypothetical protein, conserved	0	23	28	73.77	32.95	2.23885	0.957724	0.66	0.96
Tb927.2.3030	Tb927.2.3030	ATP-dependent Clp protease subunit, heat shock protein 78 (HSP78)	Chaperone	279	340	126.26	56.46	2.23627	1.54624	0.17	0.24
Tb927.8.5900	Tb927.8.5900	hypothetical protein, conserved	0	18	22	51.05	22.9	2.22926	1.09728	0.37	0.66
Tb927.8.2360	Tb927.8.2360	hypothetical protein, conserved	0	22	27	43.34	19.52	2.22029	0.952806	0.67	1.29
Tb09.160.0465	Tb927.9.1520	hypothetical protein, conserved	0	706	871	3030.86	1372	2.20908	3.23964	1.45	5.16
Tb11.01.3915	Tb927.11.12100	RBP5	RNA binding	34	42	95.69	43.37	2.20636	3.47362	1.37	6.71
Tb927.5.4350	Tb927.5.4350	NUDIX hydrolase, putative	Enzyme	21	26	45.25	20.56	2.20088	2.46285	1.19	2.83
Tb11.01.8070	Tb927.11.16380	hypothetical protein, conserved	0	21	26	36.49	16.58	2.20084	0.913622	0.63	1.11
Tb927.6.2500	Tb927.6.2500	hypothetical protein, conserved	0	29	36	46.64	21.24	2.19586	1.50833	1.66	5.09
Tb927.10.1250	Tb927.10.1250	hypothetical protein, conserved	0	36	45	50.6	23.21	2.18009	0.895676	0.31	0.44
Tb09.211.3420	Tb927.9.12410	riboflavin kinase, putative	Enzyme	98	124	207.53	96.35	2.15392	2.34411	0.83	2.7
Tb09.211.2620	Tb927.9.11370	hypothetical protein, conserved	0	15	19	28.19	13.1	2.15191	0.851443	0.73	0.32
Tb927.10.9260	Tb927.10.9260	hypothetical protein, conserved	0	26	33	29.45	13.72	2.1465	1.04799	0.89	11.56
Tb927.7.340	Tb927.7.340	hypothetical protein, conserved	0	41	53	41.58	19.72	2.10852	1.48513	0.49	1.45
Tb927.10.4750	Tb927.10.4750	hypothetical protein, conserved	0	44	57	41.42	19.69	2.10361	1.73947	0.48	2.2
Tb11.02.0650	Tb927.11.3150	hypothetical protein, conserved	0	30	39	26.42	12.6	2.09683	1.09499	0.18	0.83
Tb11.01.2800	Tb927.11.11010	hypothetical protein, conserved	0	60	78	63.29	30.19	2.09639	0.964052	0.77	1.8
Tb927.2.5830	Tb927.2.5830	hypothetical protein, conserved	0	26	34	31.08	14.91	2.08451	0.962208	0.46	3.77
Tb927.4.390	Tb927.4.390	hypothetical protein, conserved	0	13	17	40.98	19.66	2.08444	2.09965	2.13	9.28
Tb927.7.5490	Tb927.7.5490	arginine N-methyltransferase, type III (PRMT7)	Arginine methylation	71	93	66.84	32.12	2.08095	0.816895	0.37	0.99
Tb927.4.730	Tb927.4.730	hypothetical protein, conserved	0	142	186	106	50.95	2.08047	1.13506	0.33	0.34
Tb09.160.3050	Tb927.9.4440	hypothetical protein, conserved	0	29	38	24.71	11.88	2.07997	0.940683	0.54	0.5
Tb11.02.2150	Tb927.11.4560	hypothetical protein, conserved	0	19	25	24.12	11.65	2.07039	0.813708	0.68	1.11
Tb11.02.5800	Tb927.11.7940	calmodulin, putative	Calcium	22	29	52.31	25.3	2.06759	1.9257	0.53	1.42
Tb927.1.1170	Tb927.1.1170	DNA-directed RNA polymerase subunit RBP12, putative (RBP12)	RNA synthesis II	22	29	97.87	47.34	2.06738	1.21265	0.9	1.6
Tb927.4.3780	Tb927.4.3780	hypothetical protein, conserved	0	25	33	67.77	32.82	2.0649	1.00172	0.87	2.84
Tb927.4.2120	Tb927.4.2120	hypothetical protein, conserved	0	25	33	22.5	10.9	2.06422	0.924426	0.59	1.11
Tb927.4.3300	Tb927.4.3300	mitochondrial ATP-dependent zinc metallopeptidase, putative	Mitochondrial pathway	227	300	116	56.25	2.06222	1.02478	0.34	0.39
Tb927.6.3270	Tb927.6.3270	hypothetical protein, conserved	0	24	32	43.77	21.41	2.04437	1.40251	0.89	11.67
Tb927.7.4820	Tb927.7.4820	hypothetical protein, conserved	0	84	113	241.98	119.44	2.02595	1.1083	0.48	0.36
Tb927.10.11210	Tb927.10.11210	hypothetical protein, conserved	0	26	35	20.27	10.01	2.02498	1.12514	0.41	0.3
Tb927.8.7370	Tb927.8.7370	hypothetical protein	0	40	54	43.57	21.58	2.019	0.761817	0.72	1.84
Tb11.01.4160	Tb927.11.12340	predicted Zinc finger, C3HC4 type (RING finger) protein	Ubiquitin & proteasome	17	23	22.44	11.14	2.01436	0.87016	0.92	1.17
Tb927.6.1710	Tb927.6.1710	hypothetical protein, conserved	0	14	19	46.95	23.38	2.00813	0.966491	1.09	2.46
Tb09.211.1310	Tb927.9.9730	hypothetical protein, conserved	0	39	53	35.89	17.89	2.00615	1.05281	0.42	0.29
Tb927.4.4670	Tb927.4.4670	hypothetical protein, conserved	0	38	52	28.89	14.51	1.99104	0.833458	0.44	0.58
Tb11.55.0014	Tb927.11.1660	vesicular transport protein (CDC48 homologue), putative	Vesicular transport	43	59	22.38	11.27	1.9858	1.21051	0.73	0.4
Tb927.3.3580	Tb927.3.3580	lipophosphoglycan biosynthetic protein, putative (LPG3)=GRP94 ER chaperone	Glycan synthesis & metabolism	455	627	216.29	109.36	1.97778	1.23779	0.17	1.79
Tb927.8.3850	Tb927.8.3850	hypothetical protein, conserved	0	21	29	19.97	10.12	1.97332	1.75242	0.74	0.46
Tb11.01.2220	Tb927.11.10450	UDP-N-acetylglucosamine-dolichyl-phosphate N-acetylglucosaminephosphotransferase, putative	Glycan synthesis & metabolism	39	54	36.43	18.51	1.96813	0.588899	0.31	0.35
Tb927.10.12420	Tb927.10.12420	predicted S. cerevisiae Got1 homologue, predicted to be involved in ER-Golgi transport	Vesicular transport	13	18	33.51	17.03	1.9677	1.21091	1.04	1.18
Tb927.10.7820	Tb927.10.7820	hypothetical protein, conserved	0	18	25	47.06	23.98	1.96247	1.0194	0.59	0.89
Tb927.4.2860	Tb927.4.2860	hypothetical protein, conserved	0	23	32	24.33	12.42	1.95894	0.963913	0.27	0.43
Tb927.10.3300	Tb927.10.3300	hypothetical protein, conserved	0	56	78	38.02	19.43	1.95677	1.30897	0.4	0.62
Tb927.8.1910	Tb927.8.1910	acetylornithine deacetylase, putative. metallo-peptidase, Clan MH, Family M18	Protease or peptidase	142	198	132.32	67.7	1.95451	0.717793	0.13	0.53
Tb927.4.2560	Tb927.4.2560	Cardolipin synthase	Lipids & fatty acids	40	56	23	11.81	1.9475	1.23706	0.47	1.02
Tb927.8.4570	Tb927.8.4570	hypothetical protein, conserved	0	20	28	21.98	11.29	1.94686	0.72246	0.43	0.69
Tb09.160.3740	Tb927.9.5220	hypothetical protein, conserved	0	10	14	33.54	17.23	1.9466	1.24866	0.88	1.79
Tb11.01.0410	Tb927.11.8140	ER lumen retaining receptor protein, putative	Vesicular transport	20	28	33.48	17.2	1.94651	1.10977	0.46	1.9
Tb927.8.3960	Tb927.8.3960	hypothetical protein, conserved	0	22	31	19.75	10.21	1.93438	0.994942	0.2	1.73
Tb927.3.760	Tb927.3.760	hypothetical protein, conserved	0	29	41	19.37	10.05	1.92736	0.653631	0.35	2.44
Tb927.10.12480	Tb927.10.12480	hypothetical protein, conserved	0	31	44	32.51	16.93	1.92026	1.7411	0.21	0.22
Tb927.10.4740	Tb927.10.4740	nucleolar RNA-binding protein, putative	rRNA-tRNA processing	81	115	467.89	243.74	1.91963	1.52277	1.52	7.73
Tb927.10.8750	Tb927.10.8750	GTPase activating protein, putative	Signalling	26	37	28.07	14.66	1.91473	1.98088	0.84	1.93
Tb11.01.6450	Tb927.11.14820	hypothetical protein, conserved	0	40	57	20.64	10.79	1.91288	1.07752	0.35	1.26
Tb927.4.1550	Tb927.4.1550	hypothetical protein, conserved	0	40	57	32.71	17.11	1.91175	0.770893	0.51	1.03
Tb927.10.2340	Tb927.10.2340	hypothetical protein, conserved	0	14	20	52.72	27.63	1.90807	2.04617	0.86	5.67
Tb927.10.11610	Tb927.10.11610	hypothetical protein, conserved	0	14	20	37.13	19.46	1.90802	1.42039	0.31	3.13
Tb927.5.3840	Tb927.5.3840	hypothetical protein, conserved	0	35	50	22.36	11.72	1.90785	1.15275	0.59	1.03
Tb927.7.1710	Tb927.7.1710	eukaryotic peptide chain release factor subunit 1, putative	Translation	42	60	38.08	19.96	1.90782	1.57787	0.79	4.58
Tb11.02.3070	Tb927.11.5400	signal recognition particle 54 kDa (SRP54)	Vesicular transport	37	53	27.9	14.67	1.90184	1.03751	0.31	2.15
Tb11.02.4440	Tb927.11.6590	aminopeptidase, putative,metallo-peptidase, Clan MF, Family M17	Protease or peptidase	173	248	121.96	64.15	1.90117	0.77336	0.51	0.97
Tb927.10.16140	Tb927.10.16140	Adenylate/guanylate cyclase, putative	Signalling	23	33	31.72	16.7	1.8994	0.574298	0.28	0.53
Tb927.10.10260	Tb927.10.10260	EP1 procyclin (EP1)	Membrane	868	1248	2253.33	1188.76	1.89553	1.60446	1.66467	7.10335
Tb927.1.4500	Tb927.1.4500	hypothetical protein, conserved	0	25	36	31.1	16.43	1.89288	1.19555	1.5	6.45
Tb927.8.1750	Tb927.8.1750	hypothetical protein, conserved	0	49	71	144.55	76.85	1.88094	0.899061	0.96	5.71
Tb11.02.3540	Tb927.11.5790	hypothetical protein, conserved	0	20	29	26.88	14.3	1.87972	0.905438	0.43	0.5
Tb927.6.3120	Tb927.6.3120	chaperone protein DNAj, putative	Chaperone	20	29	24.79	13.19	1.87945	1.88368	1.15	6.72
Tb11.01.6960	Tb927.11.15310	hypothetical protein, conserved	0	51	74	25.26	13.45	1.87807	1.40159	0.62	0.52
Tb927.7.6450	Tb927.7.6450	tRNA-dihydrouridine synthase 3, putative	rRNA-tRNA processing	46	67	32	17.1	1.87135	0.609555	0.31	0.33
Tb927.1.3950	Tb927.1.3950	D-alanine aminotransferase (ALAT)	Mitochondrial pathway	37	54	26.96	14.44	1.86704	1.27579	0.56	10.85
Tb927.3.3620	Tb927.3.3620	hypothetical protein, conserved	0	13	19	30.52	16.37	1.86439	1.75754	0.53	1.32
Tb927.10.13590	Tb927.10.13590	hypothetical protein, conserved	0	84	123	32.74	17.59	1.86128	0.82887	0.63	0.39
Tb927.6.3790	Tb927.6.3790	valosin-containing protein homolog, putative,AAA ATPase	Vesicular transport	56	82	25.88	13.91	1.86053	0.908023	0.58	1.08
Tb09.211.4820	Tb927.9.14290	hypothetical protein, conserved	0	43	63	33.74	18.14	1.85998	0.733703	1.59	3.52
Tb927.8.4760	Tb927.8.4760	hypothetical protein, conserved	0	17	25	23.53	12.7	1.85276	1.09778	0.95	0.62
Tb927.6.4570	Tb927.6.4570	hypothetical protein, conserved	0	59	87	153.16	82.87	1.8482	3.81988	0.87	1.16
Tb927.5.1540	Tb927.5.1540	hypothetical protein, conserved	0	42	62	21	11.37	1.84697	1.02385	0.38	1.68
Tb927.10.4280	Tb927.10.4280	Mitochondrial cytochrome bc1 complex component, putative	Electron transport	63	93	114.89	62.23	1.84622	0.767529	0.65	2.69
Tb927.10.3490	Tb927.10.3490	kinetoplastid-specific dual specificity phosphatase, putative	Phosphatase	42	62	24.61	13.33	1.84621	1.04861	0.46	0.46
Tb11.50.0006	Tb927.11.670	epsinR	Cytoskeleton	42	62	30.55	16.55	1.84592	0.698107	0.97	3.99
Tb927.8.7380	Tb927.8.7380	dihydrolipoamide dehydrogenase, point mutation,acetoin dehydrogenase e3 component, putative	Enzyme	44	65	29.6	16.04	1.84539	1.21205	0.43	0.41
Tb11.02.2680	Tb927.11.5030	hypothetical protein, conserved	0	23	34	26.88	14.58	1.84362	0.957719	1.09	1.25
Tb927.7.820	Tb927.7.820	dynein arm light chain, axonemal, putative	Cytoskeleton	23	34	27.58	14.96	1.84358	1.38808	0.57	14.88
Tb927.10.11290	Tb927.10.11290	hypothetical protein, conserved	0	25	37	26.45	14.36	1.84192	1.81492	0.63	1.38
Tb09.160.2490	Tb927.9.3920		Ribosome	732	1085	1328.32	722.428	1.83869	0.546812	0.322854	7.77555
Tb927.7.350	Tb927.7.350	hypothetical protein	0	12	18	18.41	10.13	1.81737	1.20307	0.38	0.36
Tb11.01.7740	Tb927.11.16080	hypothetical protein, conserved	0	40	60	50.09	27.57	1.81683	0.818457	0.53	0.1
Tb927.8.910	Tb927.8.910	hypothetical protein, conserved	0	36	54	28.43	15.65	1.81661	3.08322	1.19	6.62
Tb927.3.3010	Tb927.3.3010	hypothetical protein, conserved	0	8	12	39.4	21.69	1.81651	0.538958	0.7	0.38
Tb11.02.3640	Tb927.11.5860	protein kinase, putative	Protein kinase	26	39	27.9	15.36	1.81641	1.15776	1.27	4.37
Tb927.7.5550	Tb927.7.5550	hypothetical protein, conserved	0	140	212	141.19	78.45	1.79975	0.984325	0.96	2.13
Tb927.3.2990	Tb927.3.2990	hypothetical protein, conserved	0	27	41	49	27.3	1.79487	1.27736	0.97	2.15
Tb927.7.2700	Tb927.7.2700	NADH-cytochrome b5 reductase, putative (B5R)	Electron transport	214	325	273.59	152.45	1.79462	1.43617	1.08	1.73
Tb927.5.2390	Tb927.5.2390	hypothetical protein, conserved	0	17	26	18.25	10.24	1.78223	1.83084	1.57	13.55
Tb927.10.8150	Tb927.10.8150	hypothetical protein, conserved,predicted bromodomain protein	Chromatin	32	49	39.01	21.92	1.77965	1.16376	0.51	1.15
Tb927.10.9160	Tb927.10.9160	hypothetical protein, conserved	0	47	72	27.02	15.19	1.7788	0.764344	0.35	0.92
Tb927.5.4330	Tb927.5.4330	dihydrolipoamide branched chain transacylase, putative	Mitochondrial pathway	105	161	87.83	49.41	1.77758	1.47877	0.53	1.83
Tb927.4.1670	Tb927.4.1670	hypothetical protein, conserved	0	24	37	57.44	32.49	1.76793	1.93952	0.51	2.71
Tb927.10.7730	Tb927.10.7730	hypothetical protein, conserved	0	22	34	21.09	11.96	1.76338	0.678204	0.67	1.34
Tb09.211.4320	Tb927.9.13480	hypothetical protein, conserved	0	20	31	44.4	25.25	1.75842	2.00318	0.62	0.73
Tb927.10.15740	Tb927.10.15740	hypothetical protein, conserved	0	29	45	20.6	11.73	1.75618	0.942007	0.85	3.01
Tb927.2.5890	Tb927.2.5890	hypothetical protein, conserved	0	38	59	30.87	17.59	1.75497	1.15209	0.5	0.69
Tb927.4.990	Tb927.4.990	hypothetical protein, conserved	0	27	42	28.32	16.16	1.75248	1.12218	0.51	1.59
Tb927.10.5270	Tb927.10.5270	mitogen-activated protein kinase kinase 5, putative;with=GeneDB:LmxM36.0860 (MKK5)	Protein kinase	34	53	33.02	18.89	1.74801	1.05711	0.6	3.6
Tb927.10.2200	Tb927.10.2200	hypothetical protein, conserved	0	32	50	34.75	19.92	1.74448	1.30386	1.34	2.85
Tb927.5.4500	Tb927.5.4500	ras-like small GTPase, putative (TbSAR1)	Vesicular transport	104	163	196.48	112.99	1.73891	2.36456	0.42	1.46
Tb927.10.4980	Tb927.10.4980	ubiquitin-like protein DSK2, putative (DSK2)	Ubiquitin & proteasome	59	93	71.69	41.46	1.72914	0.917689	0.69	1.36
Tb927.7.5690	Tb927.7.5690	hypothetical protein, conserved	0	31	49	18.73	10.86	1.72468	1.07833	0.44	1.15
Tb11.01.6010	Tb927.11.14410	hypothetical protein, conserved	0	31	49	21.61	12.53	1.72466	1.58027	0.62	1.84
Tb11.03.0720	Tb927.11.420	hypothetical protein, conserved	0	103	163	216.87	125.93	1.72215	2.31103	0.48	1.39
Tb927.2.2970	Tb927.2.2970	mitochondrial carrier protein, MCP13	Mitochondrial pathway	24	38	28.23	16.4	1.72134	1.86589	0.94	4.11
Tb11.01.0160	Tb927.11.8390	hypothetical protein, conserved	0	24	38	20.93	12.16	1.72122	1.07017	0.59	1.82
Tb11.01.5000	Tb927.11.13400	hypothetical protein, conserved	0	41	65	22.82	13.28	1.71837	0.854516	0.5	0.17
Tb09.160.1000	Tb927.9.2250	hypothetical protein, conserved	0	34	54	32.59	18.99	1.71617	1.01323	1.35	7.95
Tb927.2.2460	Tb927.2.2460	ubiquitin-conjugating enzyme e2, putative	Ubiquitin & proteasome	17	27	31.47	18.34	1.71592	1.27794	0.36	1.74
Tb11.02.0230	Tb927.11.2630	hypothetical protein, conserved	0	127	202	71.02	41.45	1.71339	0.748209	0.29	1.93
Tb927.2.2140	Tb927.2.2140	hypothetical protein, conserved	0	27	43	91.38	53.4	1.71124	#N/A	1.01	1.26
Tb927.10.5430	Tb927.10.5430	hypothetical protein, conserved	0	27	43	35.25	20.6	1.71117	0.783784	0.6	1.68
Tb927.3.2660	Tb927.3.2660	hypothetical protein, conserved	0	37	59	18.65	10.91	1.70944	0.878753	0.54	0.33
Tb11.01.2180	Tb927.11.10410	hypothetical protein, conserved	0	10	16	19.39	11.38	1.70387	1.13113	0.47	10.3
Tb11.01.2210	Tb927.11.10440	hypothetical protein, conserved	0	23	37	34.86	20.57	1.6947	1.75984	0.81	1.63
Tb09.160.4920	Tb927.9.6720	hypothetical protein, conserved	0	18	29	19.55	11.56	1.69118	0.830377	0.3	0.11
Tb927.3.1160	Tb927.3.1160	hypothetical protein, conserved	0	13	21	19.3	11.44	1.68706	0.917081	0.25	0.33
Tb927.7.760	Tb927.7.760	hypothetical protein, conserved	0	50	81	32.28	19.19	1.68213	0.913743	0.37	0.77
Tb11.03.0320	Tb927.11.820	hypothetical protein	0	8	13	19.02	11.34	1.67725	#N/A	1.04	2.97
Tb927.1.4780	Tb927.1.4780	serine peptidase, putative,serine peptidase, Clan SC, Family S9D	Protease or peptidase	56	91	30.71	18.31	1.67723	1.23089	0.7	2.21
Tb927.7.4760	Tb927.7.4760	hypothetical protein, conserved	0	30	49	20.44	12.25	1.66857	0.823414	0.52	2.77
Tb927.8.2200	Tb927.8.2200	terbinafine resistance locus protein (yip1), putative	0	22	36	42.66	25.61	1.66576	1.40302	0.62	2.55
Tb11.02.4250	Tb927.11.6390	hypothetical protein, conserved	0	44	72	55.29	33.2	1.66536	0.700077	0.97	1.1
Tb927.10.10650	Tb927.10.10650	iron-containing hydrogenase, putative	Mitochondrial pathway	33	54	25.51	15.32	1.66514	1.00199	0.64	1.6
Tb927.8.6570	Tb927.8.6570	hypothetical protein, conserved	0	14	23	22.92	13.81	1.65967	#N/A	1.92	1.15
Tb09.160.5200	Tb927.9.7110	hypothetical protein, conserved	0	56	92	69.66	41.99	1.65897	0.911604	0.65	0.29
Tb927.10.5580	Tb927.10.5580	hypothetical protein, conserved	0	28	46	29.7	17.91	1.65829	0.92886	0.92	15.53
Tb927.10.14140	Tb927.10.14140	pyruvate kinase 1 (PYK1)	Glucose & glycerol	104	171	76.55	46.18	1.65764	0.71439	0.79	2.21
Tb11.02.3380	Tb927.11.5670	hypothetical protein, conserved	0	31	51	30.67	18.52	1.65605	2.45559	0.7	7.25
Tb927.8.3680	Tb927.8.3680	hypothetical protein, conserved	0	34	56	19.37	11.7	1.65556	0.924917	0.67	0.52
Tb11.01.1340	Tb927.11.9580	hypothetical protein, conserved	0	20	33	51.2	31	1.65161	0.296923	0.66	0.47
Tb927.4.1560	Tb927.4.1560	hypothetical protein, conserved	0	32	53	21.97	13.35	1.64569	1.25827	0.17	0.13
Tb927.10.630	Tb927.10.630	hypothetical protein, conserved	0	44	73	24.6	14.98	1.64219	1.85763	0.45	0.9
Tb927.10.6850	Tb927.10.6850	kinetoplast poly(A) polymerase complex 1 subunit	Mitochondrial translation	71	118	81.43	49.66	1.63975	0.787252	0.9	2.28
Tb927.7.5360	Tb927.7.5360	hypothetical protein, conserved	0	18	30	20.2	12.35	1.63563	1.32815	0.72	5.84
Tb927.10.9610	Tb927.10.9610	hypothetical protein	0	12	20	26.64	16.29	1.63536	#N/A	0.34	1.33
Tb927.8.5020	Tb927.8.5020	hypothetical protein, conserved	0	45	75	37.3	22.81	1.63525	1.10661	0.76	0.45
Tb927.3.2450	Tb927.3.2450	hypothetical protein, conserved	0	9	15	19.98	12.22	1.63502	#N/A	0.37	4.34
Tb11.01.2770	Tb927.11.10980	hypothetical protein, conserved	0	9	15	19.06	11.66	1.63465	1.40319	0.29	1.22
Tb09.211.2400	Tb927.9.11070	hypothetical protein, conserved,predicted zinc finger protein, MIZ	DNA synthesis, modification, repair	30	50	16.67	10.2	1.63431	0.916446	0.3	1.32
Tb11.01.2680	Tb927.11.10910	40S ribosomal protein SA	Ribosome	891	1489	1180.12	723.63	1.63083	0.464359	0.6	4.45
Tb927.4.4310	Tb927.4.4310	Nucleoporin (TbNup64)	Nucleo-cytoplasmic transport	46	77	27.13	16.66	1.62845	0.695587	0.35	0.19
Tb927.3.700	Tb927.3.700	hypothetical protein, conserved	0	83	139	356.32	218.95	1.6274	#N/A	0.66	2.34
Tb11.03.0050	Tb927.11.1050	RNA processing factor 1, putative,ribosome biogenesis protein	rRNA-tRNA processing	40	67	44.35	27.26	1.62693	0.73247	0.31	1.28
Tb927.5.3850	Tb927.5.3850	hypothetical protein, conserved	0	65	109	26.81	16.5	1.62485	0.735614	0.7	0.15
Tb927.6.1760	Tb927.6.1760	KU80 protein (KU80)	DNA synthesis, modification, repair	62	104	35.87	22.08	1.62455	1.14077	1.07	0.85
Tb927.6.1450	Tb927.6.1450	hypothetical protein, conserved	0	87	146	114	70.2	1.62393	0.796161	0.77	6.14
Tb11.01.3610	Tb927.11.11740	membrane-bound acid phosphatase, putative	Phosphatase	82	138	60.84	37.57	1.61938	1.11501	0.55	8.16
Tb927.10.7500	Tb927.10.7500	fibrillarin (NOP1)	rRNA, tRNA processing	96	162	117.42	72.71	1.61491	1.05599	1.17	6.71
Tb927.8.5870	Tb927.8.5870	hypothetical protein, conserved	0	16	27	47.2	29.23	1.61478	1.12197	1.32	19.07
Tb927.7.2070	Tb927.7.2070	heat shock protein DNAJ, putative	Chaperone	45	76	50.35	31.2	1.61378	1.35077	0.51	3.81
Tb927.10.7250	Tb927.10.7250	hypothetical protein, conserved	0	36	61	28.31	17.6	1.60852	0.552079	1.04	1.18
Tb927.3.710	Tb927.3.710	hypothetical protein, conserved	0	36	61	19.89	12.37	1.60792	2.30061	1.24	5.23
Tb927.10.16060	Tb927.10.16060	hypothetical protein, conserved	0	30	51	95.39	59.5	1.60319	0.544367	0.67	1.11
Tb09.160.2860	Tb927.9.4250	hypothetical protein, conserved	0	40	68	39.58	24.69	1.60308	0.685794	0.76	0.91
Tb09.211.1510	Tb927.9.9970	Small nuclear RNA gene activation protein (SNAP) 50 (SNAP50)	RNA processing	37	63	30.33	18.95	1.60053	1.10064	0.76	2.59
Tb927.5.2460	Tb927.5.2460	hypothetical protein, conserved	0	37	63	27.62	17.26	1.60023	1.21209	0.39	0.63
Tb11.22.0008	Tb927.11.2330	molybdopterin synthase sulphurylase protein, putative	Enzyme	24	41	17.46	10.94	1.59598	0.758569	0.27	0.58
Tb11.55.0002	Tb927.11.1780	protein phosphatase 2C, putative	Protein phosphatase	24	41	26.37	16.53	1.59528	1.23219	0.42	1.24
Tb11.02.3430	Tb927.11.5710	chaperone protein DNAj, putative	Chaperone	24	41	20.83	13.06	1.59495	1.34472	0.42	1.06
Tb927.3.1610	Tb927.3.1610	protein kinase, putative	Protein kinase	55	94	30.66	19.23	1.59438	1.27634	0.65	3.08
Tb927.10.3230	Tb927.10.3230	protein kinase, putative	Protein kinase	76	130	74.8	46.95	1.59318	1.19563	1.07	3.33
Tb927.7.480	Tb927.7.480	hypothetical protein, conserved	0	52	89	20.46	12.85	1.59222	1.9634	0.87	4.03
Tb09.211.1170	Tb927.9.9580	tubulin tyrosine ligase protein, putative	Cytoskeleton	66	113	36.91	23.19	1.59163	1.7062	0.68	0.93
Tb927.10.11190	Tb927.10.11190	hypothetical protein, conserved	0	28	48	21.16	13.31	1.58978	0.964818	0.48	0.42
Tb11.01.8225	Tb927.11.16510	hypothetical protein, conserved	0	60	103	150.45	94.77	1.58753	0.82468	0.86	8.64
Tb927.4.2530	Tb927.4.2530	hypothetical protein, conserved	0	53	91	122.85	77.39	1.58741	0.679285	1.06	1.62
Tb11.01.5450	Tb927.11.13880	kinetoplastid-specific protein tyrosine phosphatase, putative	Protein phosphatase	32	55	23.79	15	1.586	1.36224	0.33	5.33
Tb927.7.3630	Tb927.7.3630	TPR-repeat-containing chaperone protein DNAJ, putative	Chaperone	51	88	35.48	22.46	1.5797	1.58529	0.31	0.22
Tb927.10.7980	Tb927.10.7980	hypothetical protein, conserved	0	33	57	27.48	17.42	1.5775	0.654844	0.76	5.08
Tb927.3.3750	Tb927.3.3750	paraflagellar rod component, putative (PFC7)	Cytoskeleton	93	161	193.6	122.98	1.57424	1.3087	1.67	6.71
Tb11.01.1130	Tb927.11.9360	prenyltransferase, putative	Prenylation	30	52	22.49	14.3	1.57273	1.09078	0.19	1.46
Tb11.01.8085	Tb927.11.16390	cyclin dependent kinases regulatory subunit, putative (CKS1)	Cell cycle	15	26	55.91	35.56	1.57227	0.779659	1.06	4.18
Tb11.01.6470	Tb927.11.14840	chromosomal passenger protein (CTC2)	Chromatin	68	118	99.77	63.52	1.57069	0.880908	1.46	4.38
Tb927.5.700	Tb927.5.700	hypothetical protein, conserved	0	69	120	36.9	23.55	1.56688	0.918031	0.79	0.6
Tb927.10.9850	Tb927.10.9850	amino acid transporter, putative	Amino acid transporter	27	47	17.65	11.27	1.5661	1.01619	0.33	1.26
Tb927.5.1210	Tb927.5.1210	short-chain dehydrogenase, putative	Enzyme	157	274	185.26	118.63	1.56166	0.834013	0.94	5.79
Tb927.5.470	Tb927.5.470	monocarboxylate transporter-like protein	Transporter	24	42	16.12	10.35	1.55749	2.0184	0.83	8.57
Tb927.4.2420	Tb927.4.2420	hypothetical protein, conserved	0	20	35	52.29	33.58	1.55718	2.31178	0.72	1.71
Tb927.10.10370	Tb927.10.10370	hypothetical protein, conserved	0	61	107	122.81	79.04	1.55377	0.567005	0.68	1.04
Tb927.2.4000	Tb927.2.4000	hypothetical protein, conserved	0	53	93	21.84	14.06	1.55334	0.684928	0.12	0.09
Tb927.4.2730	Tb927.4.2730	kinesin, putative	Cytoskeleton	42	74	19.22	12.43	1.54626	1.18419	0.49	0.98
Tb927.2.2530	Tb927.2.2530	hypothetical protein, conserved	0	38	67	16.78	10.86	1.54512	1.2186	0.51	1.13
Tb927.10.14690	Tb927.10.14690	syntaxin, putative	Vesicular transport	17	30	19.32	12.51	1.54436	1.48693	1.03	11.88
Tb927.7.4850	Tb927.7.4850	hypothetical protein, conserved	0	13	23	20.91	13.57	1.5409	0.762073	1.21	20.56
Tb09.160.0470	Tb927.9.1530	hypothetical protein, conserved	0	122	216	61.07	39.67	1.53945	1.14864	0.71	0.71
Tb927.10.1380	Tb927.10.1380	serine/threonine-protein kinase, putative	Protein kinase	48	85	17.87	11.61	1.53919	1.15681	0.48	0.43
Tb09.211.4290	Tb927.9.13460	hypothetical protein, conserved	0	22	39	29.78	19.37	1.53743	1.25053	0.43	1.17
Tb927.10.9760	Tb927.10.9760	alternative oxidase	Glucose & glycerol	22	39	23.01	14.97	1.53707	0.96211	0.26	2.11
Tb927.5.2070	Tb927.5.2070	hypothetical protein, conserved	Mitochondrial translation	31	55	17.96	11.69	1.53636	0.997145	0.45	1.09
Tb927.10.5070	Tb927.10.5070	ribonuclease H, putative	DNA synthesis, modification, repair	27	48	30.4	19.83	1.53303	0.746262	0.29	0.77
Tb927.7.6950	Tb927.7.6950	hypothetical protein, conserved	0	41	73	18.37	12	1.53083	0.980062	0.82	0.98
Tb09.160.0770	Tb927.9.1960	nitrilase, putative	Amino acid metabolism	28	50	37.63	24.65	1.52657	2.05009	1.03	2.89
Tb09.244.2710	Tb927.9.15230	hypothetical protein, conserved	0	28	50	24.6	16.12	1.52605	0.498977	0.94	0.97
Tb09.211.0320	Tb927.9.8400	predicted zinc finger protein, RING finger	Ubiquitin & proteasome	38	68	23.86	15.67	1.52265	1.08248	1.36	1.59
Tb927.4.1790	Tb927.4.1790	60S ribosomal protein L3	Ribosome	1315	2355	1006.13	661.14	1.52181	0.454893	0.61	1.74
Tb927.4.4040	Tb927.4.4040	hypothetical protein, conserved	0	72	129	101.97	67.04	1.52103	1.07501	0.58	1.49
Tb927.10.8580	Tb927.10.8580	ADP-ribosylation factor 3, putative (ARL3)	Vesicular transport	34	61	65.58	43.17	1.51911	1.32477	0.84	3.06
Tb927.10.7000	Tb927.10.7000	hypothetical protein, conserved	0	20	36	22.11	14.6	1.51438	0.613264	0.43	0.66
Tb11.01.1500	Tb927.11.9750	hypothetical protein, conserved	0	40	72	23.36	15.43	1.51393	1.29772	0.29	0.25
Tb11.02.5010	Tb927.11.7160	protein kinase, putative,cdc2-related kinase, putative (CRK8)	Protein kinase	20	36	18.45	12.19	1.51354	1.56627	0.25	0.27
Tb927.8.6520	Tb927.8.6520	hypothetical protein, conserved	0	20	36	16.92	11.18	1.51342	1.04997	0.23	0.38
Tb927.2.1560	Tb927.2.1560	cyclophilin type peptidyl-prolyl cis-trans isomerase, putative (PPIase)	Chaperone	202	364	377.74	249.76	1.51241	1.06467	0.76	0.8
Tb927.10.11970	Tb927.10.11970	kynurenine aminotransferase, putative	Amino acid metabolism	36	65	30.81	20.41	1.50955	0.857474	0.66	1.86
Tb927.6.3240	Tb927.6.3240	hypothetical protein, conserved	0	57	103	77.16	51.16	1.50821	1.00611	0.84	2.3
Tb927.10.8250	Tb927.10.8250	hypothetical protein, conserved	0	26	47	36.13	23.96	1.50793	1.93839	0.35	1.4
Tb927.3.1410	Tb927.3.1410	cytochrome oxidase subunit VII (COXVII)	Electron transport	203	367	450.64	298.94	1.50746	1.12468	0.79	3.27
Tb09.160.1110	Tb927.9.2400	hypothetical protein, conserved	0	16	29	30.23	20.1	1.50398	1.68858	0.9	6.87
Tb11.01.8775	Tb927.11.17010	hypothetical protein, conserved	0	16	29	54.65	36.35	1.50344	0.592349	0.77	0.32
Tb927.3.1870	Tb927.3.1870	hypothetical protein, conserved	0	16	29	20.31	13.51	1.50333	1.66145	0.79	3.09
Tb927.7.3100	Tb927.7.3100	hypothetical protein, conserved	0	49	89	29.61	19.73	1.50076	0.864051	0.26	0.15
Tb927.10.6200	Tb927.10.6200	hypothetical protein, conserved	Mitochondrial pathway	49	89	172.17	114.74	1.50052	#N/A	1.78	3.29
Tb927.3.2310	Tb927.3.2310	flagellar component,PACRGA	Cytoskeleton	67	122	81.95	54.75	1.4968	0.732351	0.32	1.17
Tb11.01.1080	Tb927.11.9310	tRNA pseudouridine synthase, putative	rRNA-tRNA processing	45	82	17.92	11.98	1.49583	0.943385	0.42	0.25
Tb927.2.4480	Tb927.2.4480	hypothetical protein, conserved	0	47	86	87.89	59.01	1.48941	0.877863	1.77	3.46
Tb927.2.2570	Tb927.2.2570	GAP2	Mitochondrial RNA	12	22	26.48	17.81	1.48681	0.464901	0.62	0.44
Tb927.2.5230	Tb927.2.5230	protein kinase, putative	Protein kinase	24	44	31.56	21.23	1.48658	1.06881	0.31	0.44
Tb927.10.5620	Tb927.10.5620	fructose-bisphosphate aldolase, glycosomal (ALD)	Glucose & glycerol	168	308	165.79	111.53	1.48651	0.754654	1.07	0.34
Tb927.6.1510	Tb927.6.1510	lysyl-tRNA synthetase, putative	Translation tRNA	37	68	21.44	14.46	1.48271	0.880676	0.67	3.09
Tb927.10.12940	Tb927.10.12940	predicted zinc finger protein	Zinc finger	31	57	35.12	23.69	1.48248	1.17499	0.31	0.41
Tb927.7.5160	Tb927.7.5160	deoxyuridine triphosphatase, putative,dUTP diphosphatase	Nucleotides-Pyrimidines	62	114	79.26	53.48	1.48205	0.623093	0.34	0.43
Tb11.02.3000	Tb927.11.5330	hypothetical protein, conserved	0	115	212	54.88	37.12	1.47845	1.09136	0.55	1.2
Tb927.8.5190	Tb927.8.5190	hypothetical protein, conserved	0	13	24	18.63	12.62	1.47623	1.15877	1.13	14.97
Tb927.3.5460	Tb927.3.5460	RBSR3	RNA processing	65	120	45.82	31.04	1.47616	0.757213	0.28	0.04
Tb927.10.9300	Tb927.10.9300	adiponectin receptor protein 1	0	33	61	39.45	26.75	1.47477	1.47894	0.63	2.45
Tb11.01.5550	Tb927.11.13980	hypothetical protein, conserved	0	20	37	16.69	11.33	1.47308	1.99582	0.78	2.31
Tb927.10.2610	Tb927.10.2610	hypothetical protein, conserved	0	27	50	20.49	13.92	1.47198	1.588	1.21	1.58
Tb927.10.13310	Tb927.10.13310	DNA-directed RNA polymerase II, putative,(RPB5z)	RNA synthesis II	48	89	58.91	40.08	1.46981	0.822651	0.46	0.83
Tb927.8.3390	Tb927.8.3390	hypothetical protein, conserved	0	21	39	29.63	20.19	1.46756	1.08158	1.45	6.38
Tb09.160.0510	Tb927.9.1590	hypothetical protein, conserved, no domains	0	28	52	73.2	49.88	1.46752	1.85299	0.91	5.56
Tb09.160.5040	Tb927.9.6890	hypothetical protein, conserved	0	7	13	18.43	12.56	1.46736	#N/A	0.44	1.23
Tb927.6.4940	Tb927.6.4940	hypothetical protein, conserved	0	35	65	27.41	18.68	1.46734	1.16021	0.18	0.9
Tb927.3.4900	Tb927.3.4900	tRNA isopentenyltransferase, putative	rRNA-tRNA processing	37	69	29.67	20.3	1.46158	1.05489	0.47	1.16
Tb927.6.660	Tb927.6.660	hypothetical protein, conserved	0	89	166	47.46	32.48	1.46121	0.803906	0.95	1.19
Tb927.8.690	Tb927.8.690	peptidyl-prolyl cis-trans isomerase/rotamase, putative,PPIase, putative (PIN1)	Chaperone	45	84	143.08	98	1.46	2.10134	0.68	1.08
Tb927.6.4720	Tb927.6.4720	ZC3H15	RNA binding	23	43	41.13	28.21	1.45799	0.596079	0.9	0.51
Tb11.12.0012	Tb927.11.8780	hypothetical protein, conserved	0	31	58	19.87	13.64	1.45674	0.774019	0.29	0.28
Tb927.10.7890	Tb927.10.7890	hypothetical protein, conserved	0	39	73	19.66	13.5	1.4563	1.51356	0.36	1.15
Tb927.10.6390	Tb927.10.6390	hypothetical protein, conserved	0	56	105	68.96	47.44	1.45363	1.99623	0.59	0.55
Tb11.01.0450	Tb927.11.8090	protein phosphatase 1, putative	Protein phosphatase	24	45	29.07	20	1.4535	1.71417	0.28	1.03
Tb927.8.2090	Tb927.8.2090	cyclophilin type peptidyl-prolyl cis-trans isomerase, copurifed with splicing complexes	Chaperone	16	30	30.23	20.8	1.45337	1.73587	0.42	4.31
Tb11.01.7570	Tb927.11.15930	hypothetical protein, conserved	0	33	62	76.97	53.06	1.45062	0.615653	0.32	0.73
Tb11.01.0470	Tb927.11.8070	hypothetical protein, conserved	0	25	47	45.37	31.29	1.44998	0.734733	0.66	0.42
Tb11.01.7890	Tb927.11.16210	cyclic nucleotide-binding protein, putative	Signalling	50	94	26.06	17.98	1.44939	1.5871	0.51	5.18
Tb927.5.580	Tb927.5.580	prefoldin subunit, putative	Chaperone	127	239	344.27	237.72	1.44822	0.904144	0.61	0.67
Tb11.01.6760	Tb927.11.15110	hypothetical protein, conserved	0	34	64	20.99	14.5	1.44759	0.99128	0.38	0.64
Tb927.8.6890	Tb927.8.6890	hypothetical protein, conserved	0	95	179	394.04	272.42	1.44644	3.23067	1.08	2.28
Tb927.3.1170	Tb927.3.1170	hypothetical protein, conserved	0	26	49	24.05	16.63	1.44618	1.07112	0.27	0.25
Tb927.10.9060	Tb927.10.9060	hypothetical protein, conserved	0	26	49	20.27	14.02	1.44579	0.924813	0.2	0.55
Tb927.10.15430	Tb927.10.15430	hypothetical protein, conserved	0	36	68	23.87	16.54	1.44317	1.08524	0.32	0.61
Tb11.55.0017	Tb927.11.1620	hypothetical protein, conserved	0	45	85	85.9	59.53	1.44297	1.15872	0.88	1.74
Tb927.4.5110	Tb927.4.5110	hypothetical protein, conserved	0	36	68	33.13	22.96	1.44294	0.855997	0.75	0.4
Tb927.8.2490	Tb927.8.2490	hypothetical protein, conserved	0	18	34	21.31	14.77	1.44279	1.28533	0.31	0.68
Tb927.10.15850	Tb927.10.15850	PEX12 peroxisome assembly protein	Glycosome biogenesis	18	34	16.73	11.6	1.44224	0.877419	0.28	0.34
Tb11.02.2550	Tb927.11.4940	AAA ATPase, putative	Enzyme	46	87	31.12	21.59	1.44141	0.70797	0.51	0.22
Tb09.160.5600	Tb927.9.7650	ADP-ribosylation factor, putative	Vesicular transport	46	87	89.19	61.9	1.44087	1.18236	0.28	0.37
Tb927.3.5230	Tb927.3.5230	DNA repair protein, putative	DNA synthesis, modification, repair	28	53	21.56	14.97	1.44021	0.938877	0.67	1.51
Tb11.01.3300	Tb927.11.11470	hypothetical protein, conserved	Mitochondrial translation	28	53	36.43	25.3	1.43992	1.05712	0.59	0.76
Tb927.7.2210	Tb927.7.2210	hypothetical protein, conserved	0	47	89	138.65	96.34	1.43917	1.08566	0.83	0.69
Tb927.7.5140	Tb927.7.5140	hypothetical protein, conserved	0	47	89	36.72	25.52	1.43887	0.915769	0.67	4.89
Tb11.02.3690	Tb927.11.5900	hypothetical protein, conserved	0	19	36	21.72	15.1	1.43841	1.51973	0.53	0.49
Tb11.01.4880	Tb927.11.13300	hypothetical protein, conserved	0	19	36	44.6	31.01	1.43825	1.10626	0.58	1.12
Tb927.7.4380	Tb927.7.4380	hypothetical protein, conserved	0	29	55	16.91	11.77	1.4367	1.8155	0.86	2.98
Tb927.10.8710	Tb927.10.8710	centrin, putative	Cell cycle	30	57	66.6	46.43	1.43442	1.35354	0.76	6.26
Tb11.02.5150	Tb927.11.7240	dynein light chain LC8, putative	Cytoskeleton	30	57	21.73	15.15	1.43432	0.744851	0.13	0.51
Tb11.01.6580	Tb927.11.14940	hypothetical protein, conserved	0	41	78	27.94	19.5	1.43282	1.23041	0.64	2.67
Tb927.6.3070	Tb927.6.3070	hypothetical protein, conserved	0	82	156	89.31	62.34	1.43263	1.11903	0.72	1.25
Tb927.8.5070	Tb927.8.5070	hypothetical protein, conserved	0	41	78	119.99	83.76	1.43255	1.2939	0.74	0.56
Tb11.02.1680	Tb927.11.4200	ERGIC53 paralogue, lectin-like, ER quality control	vesicular transport	42	80	28.31	19.78	1.43124	1.04919	0.32	0.3
Tb927.3.5370	Tb927.3.5370	hypothetical protein, conserved	0	63	120	73.87	51.62	1.43103	1.52914	0.7	0.72
Tb927.10.1600	Tb927.10.1600	hypothetical protein, conserved	0	21	40	21.59	15.09	1.43075	1.3603	0.67	1.11
Tb927.7.2600	Tb927.7.2600	class I transcription factor A, subunit 7 (CITFA-7)	RNA synthesis I	32	61	86.11	60.23	1.42969	0.800491	0.75	2.86
Tb09.160.2060	Tb927.9.3410	hypothetical protein, conserved	0	11	21	31.94	22.37	1.42781	0.606031	0.38	0.4
Tb927.4.3540	Tb927.4.3540	hypothetical protein, conserved	0	22	42	21.31	14.93	1.42733	0.768125	0.49	0.74
Tb927.8.5480	Tb927.8.5480	hypothetical protein, conserved	0	23	44	24.76	17.38	1.42463	0.560313	0.33	0.11
Tb927.10.930	Tb927.10.930	hypothetical protein, conserved	0	35	67	19.94	14	1.42429	0.842401	0.72	1.83
Tb11.01.4030	Tb927.11.12210	hypothetical protein, conserved	0	47	90	59.26	41.64	1.42315	1.07893	0.73	1.1
Tb11.02.0070	Tb927.11.2470	aminopeptidase, putative,metallo-peptidase, Clan MF, Family M17	Protease or peptidase	37	71	24.06	16.94	1.42031	0.765862	0.33	2.09
Tb11.01.0670	Tb927.11.8940	protein kinase (LDK)	Protein kinase	26	50	17.24	12.16	1.41776	1.22063	0.78	0.55
Tb927.4.780	Tb927.4.780	hypothetical protein, conserved	0	13	25	55.81	39.38	1.41722	1.53204	1.2	1.11
Tb927.2.5000	Tb927.2.5000	hypothetical protein, conserved	0	26	50	23.51	16.59	1.41712	0.558275	0.44	0.41
Tb927.5.3690	Tb927.5.3690	hypothetical protein, conserved	0	14	27	22.82	16.15	1.413	1.22931	0.64	0.72
Tb927.8.8130	Tb927.8.8130	hypothetical protein, conserved	0	29	56	14.88	10.54	1.41176	2.19108	0.38	0.7
Tb927.8.6610	Tb927.8.6610	hypothetical protein, conserved	0	30	58	31.92	22.64	1.40989	1.0813	0.65	1.97
Tb927.8.4620	Tb927.8.4620	small GTP-binding protein Rab7, putative (Trab7)	Vesicular transport	30	58	50.23	35.63	1.40977	1.19094	0.81	0.67
Tb11.01.7110	Tb927.11.15470	methionyl-tRNA formyltransferase	Mitochondrial pathway	45	87	25.4	18.02	1.40954	0.713933	0.35	0.71
Tb927.7.3170	Tb927.7.3170	hypothetical protein, conserved	0	31	60	29.11	20.67	1.40832	0.703591	0.98	1.1
Tb11.02.0354	Tb927.11.2790	hypothetical protein, conserved	0	47	91	24.36	17.3	1.40809	0.955266	1.12	0.89
Tb11.01.1800	Tb927.11.10040	hypothetical protein, conserved	0	16	31	47.97	34.1	1.40674	0.943237	0.66	0.96
Tb927.4.480	Tb927.4.480	hypothetical protein, conserved	0	16	31	25.29	17.98	1.40656	0.945943	1.55	8.94
Tb927.10.2460	Tb927.10.2460	hypothetical protein, conserved	0	32	62	16.4	11.66	1.40652	1.45132	0.72	0.64
Tb927.10.150	Tb927.10.150	hypothetical protein, conserved	0	16	31	29.32	20.85	1.40624	2.10883	0.22	2.81
Tb927.2.5150	Tb927.2.5150	TPR-repeat protein, putative	0	49	95	36.8	26.18	1.40565	0.96536	0.18	0.53
Tb927.10.11230	Tb927.10.11230	hypothetical protein, conserved	0	17	33	19.32	13.76	1.40407	1.14312	0.52	1.04
Tb11.02.3370	Tb927.11.5660	hypothetical protein, conserved	0	17	33	15.3	10.9	1.40367	1.19329	0.69	1.07
Tb11.02.4800	Tb927.11.6970	NADH-cytochrome b5 reductase-like protein	Electron transport	35	68	33.12	23.61	1.4028	0.973259	0.57	1.56
Tb11.02.2840	Tb927.11.5180	hypothetical protein, conserved	0	57	111	83.63	59.75	1.39967	1.4908	0.62	5.54
Tb927.5.4160	Tb927.5.4160	hypothetical protein, conserved	0	38	74	36.52	26.1	1.39923	1.66816	0.79	1.52
Tb927.10.13610	Tb927.10.13610	hypothetical protein, conserved	0	58	113	29.11	20.81	1.39885	0.933359	0.77	0.17
Tb927.3.5190	Tb927.3.5190	hypothetical protein, conserved	0	20	39	20.51	14.67	1.39809	1.79823	0.98	10.7
Tb927.7.1360	Tb927.7.1360	hypothetical protein, conserved	0	20	39	20.06	14.35	1.39791	1.07558	0.33	0.17
Tb927.10.13730	Tb927.10.13730	60S ribosomal protein L7	Ribosome	60	117	73.88	52.86	1.39765	1.33297	0.69	1.04
Tb11.02.5520	Tb927.11.7530	long-chain-fatty-acid-CoA ligase, putative	Lipids & fatty acids	60	117	30.32	21.7	1.39724	1.23209	0.51	0.49
Tb927.3.5100	Tb927.3.5100	TFIIH basal transcription factor subunit	RNA synthesis II	44	86	17.24	12.36	1.39482	0.975498	0.55	0.19
Tb927.2.4380	Tb927.2.4380	hypothetical protein, conserved	Mitochondrial pathway	88	172	78.62	56.38	1.39447	1.11359	0.35	1.14
Tb927.6.4170	Tb927.6.4170	hypothetical protein, conserved	0	45	88	38.1619	27.3825	1.39366	1.66895	1.14917	2.72298
Tb927.10.14220	Tb927.10.14220	hypothetical protein, conserved	0	23	45	24.76	17.77	1.39336	1.08536	0.31	1.86
Tb11.02.2070	Tb927.11.4490	long-chain-fatty-acid-CoA ligase, putative,acyl-CoA synthetase, putative,fatty acid thiokinase (long chain), putative	Lipids & fatty acids	46	90	25.41	18.24	1.39309	1.2355	0.22	1.15
Tb927.3.3520	Tb927.3.3520	hypothetical protein, conserved	0	23	45	19.78	14.2	1.39296	1.44284	0.34	0.69
Tb927.5.4360	Tb927.5.4360	hypothetical protein, conserved	0	23	45	26.21	18.82	1.39267	2.07116	1.18	4.04
Tb927.7.2440	Tb927.7.2440	pyrroline-5-carboxylate reductase, putative (P5CR)	Mitochondrial pathway	124	243	168.48	121.15	1.39067	1.2388	0.76	1.31
Tb927.4.3720	Tb927.4.3720	hypothetical protein, conserved	0	25	49	31.96	22.99	1.39017	1.08604	0.42	0.68
Tb09.244.2820	Tb927.9.15030	DNA polymerase epsilon subunit b, putative	DNA synthesis, modification, repair	30	59	20.6	14.86	1.38627	#N/A	0.36	0.01
Tb927.10.15190	Tb927.10.15190	hypothetical protein, conserved	0	30	59	16.7	12.05	1.38589	0.672956	0.8	0.78
Tb927.7.2960	Tb927.7.2960	hypothetical protein, conserved	0	31	61	24.97	18.03	1.38491	1.28666	0.28	1.47
Tb927.7.1690	Tb927.7.1690	silent information regulator 2 (SIR2RP1)	Chromatin	32	63	33.47	24.17	1.38477	0.711905	0.76	1.25
Tb927.8.3220	Tb927.8.3220	exonuclease, putative	RNA degradation	32	63	14.75	10.66	1.38368	1.61372	1.07	10.82
Tb927.5.4020	Tb927.5.4020	hypothetical protein	0	33	65	44.51	32.17	1.38359	#N/A	1.73	4.72
Tb927.10.13660	Tb927.10.13660	hypothetical protein, conserved	0	35	69	17.4	12.59	1.38205	0.949399	0.56	1.76
Tb927.1.4230	Tb927.1.4230	hypothetical protein, conserved	Mitochondrial pathway	37	73	31.89	23.09	1.38112	1.41074	0.44	2.64
Tb11.02.0940	Tb927.11.3450	hypothetical protein, conserved	0	40	79	20.16	14.61	1.37988	1.18124	0.73	2.04
Tb927.10.8730	Tb927.10.8730	hypothetical protein, conserved	0	44	87	36.56	26.52	1.37858	1.76416	0.62	0.56
Tb11.01.5690	Tb927.11.14100	DRBD4 (PTB2)	RNA binding	44	87	32	23.22	1.37812	0.744386	0.49	0.19
Tb927.5.1550	Tb927.5.1550	mitochondrial carrier protein, MCP23	Mitochondrial pathway	46	91	54.45	39.53	1.37743	0.900302	0.54	0.3
Tb11.02.4520	Tb927.11.6680	amino acid permease/transporter, putative	Amino acid transporter	52	103	37.67	27.38	1.37582	1.64525	0.3	0.74
Tb927.6.4320	Tb927.6.4320	hypothetical protein, conserved	0	106	210	97.54	70.9	1.37574	1.50844	0.49	0.68
Tb09.160.0450	Tb927.9.1500	protein kinase, putative	Protein kinase	59	117	46.6	33.9	1.37463	0.856112	0.66	3.34
Tb927.10.3010	Tb927.10.3010	hypothetical protein, conserved	0	105	209	31.56	23.05	1.3692	0.813457	0.31	0.51
Tb927.8.7130	Tb927.8.7130	hypothetical protein, conserved	0	9	18	15.79	11.58	1.36356	1.74633	0.23	0.36
Tb927.6.1910	Tb927.6.1910	hypothetical protein, conserved	0	20	40	14.52	10.65	1.36338	1.00705	0.37	0.81
Tb927.8.2850	Tb927.8.2850	Poly(A)-specific ribonuclease PARN-1	RNA degradation	24	48	15.05	11.04	1.36322	0.562091	0.33	0.25
Tb927.8.2040	Tb927.8.2040	hypothetical protein, conserved	0	14	28	20.46	15.01	1.36309	2.21588	0.3	0.47
Tb11.01.3800	Tb927.11.11970	hypothetical protein	0	12	24	39.88	29.26	1.36295	1.25144	0.54	0.85
Tb927.3.2270	Tb927.3.2270	hypothetical protein, conserved	0	42	84	34.97	25.66	1.36282	1.0918	0.35	0.53
Tb927.8.7070	Tb927.8.7070	hypothetical protein, conserved	0	13	26	15.1	11.08	1.36282	0.484392	0.41	0.84
Tb09.211.2270	Tb927.9.10930	hypothetical protein, conserved	0	26	52	84.87	62.28	1.36272	#N/A	1.24	1.74
Tb09.v1.0350	Tb927.9.7740	lipid-like atypical dual specificity phosphatase, putative	Lipids & fatty acids	28	56	32.01	23.49	1.36271	1.00134	0.83	0.53
Tb927.7.3080	Tb927.7.3080	hypothetical protein, conserved	0	28	56	23.97	17.59	1.36271	1.07243	0.67	0.51
Tb927.7.2980	Tb927.7.2980	hypothetical protein, conserved	0	208	416	401.201	294.419	1.36269	1.14874	1.61846	2.96098
Tb927.3.5010	Tb927.3.5010	hypothetical protein, conserved	0	37	74	70.26	51.56	1.36268	1.09517	0.55	0.57
Tb927.3.940	Tb927.3.940	hypothetical protein, conserved	0	28	56	66.58	48.86	1.36267	1.16027	0.66	0.31
Tb927.7.3800	Tb927.7.3800	hypothetical protein, conserved	0	16	32	23.86	17.51	1.36265	1.70221	0.76	1.47
Tb927.7.4120	Tb927.7.4120	hypothetical protein, conserved	0	43	86	31.15	22.86	1.36264	1.32009	0.41	0.12
Tb11.02.3330	Tb927.11.5620	hypothetical protein, conserved	0	32	64	26.23	19.25	1.3626	1.13745	0.48	0.5
Tb927.7.6100	Tb927.7.6100	hypothetical protein	0	17	34	39.16	28.74	1.36256	1.31886	0.81	3.17
Tb927.10.11200	Tb927.10.11200	hypothetical protein, conserved	0	11	22	34.09	25.02	1.36251	1.46686	0.38	0.75
Tb11.02.5340	Tb927.11.7440	hypothetical protein, conserved	0	10	20	17.29	12.69	1.36249	0.968894	0.36	1.24
Tb09.211.2110	Tb927.9.10710	elongation factor 1-alpha, putative,hsp70 subfamily B suppressor 1	Translation	37	74	21.99	16.14	1.36245	0.912418	0.6	0.51
Tb11.02.3560	Tb927.11.5810	hypothetical protein, conserved	0	18	36	32.03	23.51	1.3624	1.53294	0.47	1.98
Tb09.211.1570	Tb927.9.10040	protein kinase, putative	Protein kinase	13	26	17.86	13.11	1.36232	0.933157	0.27	0.28
Tb927.4.4540	Tb927.4.4540	hypothetical protein, conserved	0	8	16	24.18	17.75	1.36225	0.45445	1.25	1.14
Tb927.4.2810	Tb927.4.2810	hypothetical protein	0	10	20	13.84	10.16	1.3622	2.95382	0.37	0.47
Tb11.02.4740	Tb927.11.6900	DNA repair and recombination helicase protein PIF2	Mitochondrial DNA	62	124	21.74	15.96	1.36216	0.865634	0.44	0.15
Tb927.3.2750	Tb927.3.2750	hypothetical protein, conserved	0	38	76	16.03	11.77	1.36194	0.97849	0.29	0.15
Tb11.01.1910	Tb927.11.10150	hypothetical protein, conserved	Mitochondrial translation	96	193	29.14	21.49	1.35598	1.05982	0.52	0.21
Tb11.02.5510	Tb927.11.7520	hypothetical protein, conserved	0	50	101	50.43	37.37	1.34948	0.906257	0.36	0.63
Tb11.02.0250	Tb927.11.2650	heat shock protein 84, putative, mit HSp90	Chaperone	447	903	218.12	161.68	1.34908	1.21396	0.34	2.5
Tb927.5.1340	Tb927.5.1340	component of PRP19 complex, putative	RNA processing	44	89	19.72	14.63	1.34792	0.841469	0.72	1.23
Tb09.211.3440	Tb927.9.12450	class I transcription factor A, subunit 2 (CITFA-2)	RNA synthesis I	45	91	39.25	29.12	1.34787	1.10617	0.43	2.01
Tb09.211.1640	Tb927.9.10150	hypothetical protein, conserved	0	45	91	27.46	20.38	1.3474	0.799494	0.25	0.11
Tb927.6.4440	Tb927.6.4440	RBP42 (binds energy metabolism RNA CDSs)	RNA binding	220	445	229.42	170.27	1.34739	0.775488	0.91	1.07
Tb11.03.0710	Tb927.11.430	hypothetical protein, conserved	0	41	83	74.04	54.99	1.34643	1.53736	0.33	1.91
Tb927.4.1880	Tb927.4.1880	hypothetical protein, conserved	0	31	63	37.18	27.72	1.34127	2.335	0.9	1.81
Tb11.02.1370	Tb927.11.3870	katanin, putative	Protease or peptidase	31	63	20.08	14.98	1.34045	0.965998	0.53	0.57
Tb927.8.6530	Tb927.8.6530	hypothetical protein, conserved	0	27	55	26.65	19.92	1.33785	0.690585	0.34	0.43
Tb11.47.0029	Tb927.11.1200	hypothetical protein, conserved	0	77	157	46.07	34.47	1.33652	1.00636	0.8	1.82
Tb11.02.3770	Tb927.11.5960	hypothetical protein, conserved	0	284	580	732.1	548.6	1.33449	0.758448	1.36	3.89
Tb09.160.2900	Tb927.9.4300	PRP3, putative (TbPRP3)	RNA processing	22	45	14.43	10.83	1.33241	0.812184	0.79	1.71
Tb11.02.5290	Tb927.11.7390	hypothetical protein, conserved	0	22	45	27.36	20.54	1.33204	1.48233	0.75	2.85
Tb927.4.5390	Tb927.4.5390	serine/threonine-protein kinase NrkA,nek1/NIMA-related kinase A (NrkA)	Protein kinase	43	88	36.63	27.51	1.33152	1.37946	0.59	1.92
Tb09.211.1150	Tb927.9.9550	hypothetical protein, conserved	0	42	86	86.94	65.32	1.33099	1.11355	0.51	1.46
Tb927.5.4460	Tb927.5.4460	major vault protein, putative (MVP)	Enzyme	63	129	27.63	20.76	1.33092	1.53841	0.25	0.23
Tb927.10.7830	Tb927.10.7830	hypothetical protein, conserved	0	20	41	14.46	10.88	1.32904	0.929514	1.03	1.54
Tb927.10.15720	Tb927.10.15720	19S proteasome regulatory subunit (RPN9)	Ubiquitin & proteasome	39	80	35.36	26.61	1.32882	0.936164	0.59	0.57
Tb927.7.1380	Tb927.7.1380	hypothetical protein, conserved	0	38	78	92.14	69.4	1.32767	1.10157	1.7	4.65
Tb927.8.2520	Tb927.8.2520	Acetyl-CoA synthetase	Glucose & glycerol	55	113	30.03	22.63	1.327	1.2008	0.96	0.21
Tb927.8.4170	Tb927.8.4170	RNA-binding protein MRD1	rRNA-tRNA processing	37	76	15.87	11.96	1.32692	0.750736	0.41	0.21
Tb927.8.6020	Tb927.8.6020	hypothetical protein, conserved	0	36	74	35.82	27.01	1.32618	1.4466	0.89	1.87
Tb927.6.1430	Tb927.6.1430	hypothetical protein, conserved	0	70	144	33.45	25.25	1.32475	0.97683	0.37	0.07
Tb11.01.4500	Tb927.11.12660	hypothetical protein, conserved	0	69	142	32.26	24.36	1.3243	1.17746	0.42	2.18
Tb927.1.1750	Tb927.1.1750	hypothetical protein, conserved	0	17	35	13.28	10.03	1.32403	1.83645	0.54	15.16
Tb927.10.5990	Tb927.10.5990	hypothetical protein, conserved	0	17	35	14.09	10.65	1.323	1.04089	0.67	1.54
Tb927.10.590	Tb927.10.590	hypothetical protein, conserved	0	32	66	16.49	12.48	1.32131	1.00366	0.26	0.1
Tb927.8.8160	Tb927.8.8160	hypothetical protein, conserved	0	31	64	13.88	10.51	1.32065	1.47464	0.58	1.37
Tb927.5.2600	Tb927.5.2600	hypothetical protein, conserved	0	60	124	23.71	17.98	1.31869	1.20586	0.63	0.2
Tb927.7.1830	Tb927.7.1830	hypothetical protein, conserved	0	30	62	30.09	22.82	1.31858	0.760993	0.45	7.17
Tb09.211.2870	Tb927.9.11760	DNA repair protein RAD2, putative	DNA synthesis, modification, repair	30	62	14.78	11.21	1.31847	1.55357	0.24	0.59
Tb09.211.1770	Tb927.9.10350	hypothetical protein, conserved	0	44	91	77.92	59.13	1.31777	1.35094	0.72	1.47
Tb927.6.4820	Tb927.6.4820	chromosomal passenger protein (CPC1)	Chromatin	43	89	59.98	45.55	1.31679	1.03397	0.48	1.07
Tb11.02.4660	Tb927.11.6830	hypothetical protein, conserved	0	43	89	16.34	12.41	1.31668	1.23563	0.22	0.1
Tb927.5.3630	Tb927.5.3630	hypothetical protein, conserved	0	42	87	37.52	28.52	1.31557	1.56629	0.35	0.82
Tb927.6.2580	Tb927.6.2580	hypothetical protein, conserved	0	42	87	22.14	16.83	1.31551	1.06068	0.46	0.39
Tb927.10.10410	Tb927.10.10410	DNA replication licensing factor MCM8, putative	DNA synthesis, modification, repair	42	87	21.7	16.5	1.31515	0.979088	0.58	0.34
Tb927.3.3080	Tb927.3.3080	serine/threonine-protein kinase Nek1, putative,protein kinase, putative	Protein kinase	27	56	19.83	15.09	1.31412	1.15319	0.28	0.66
Tb927.10.13600	Tb927.10.13600	hypothetical protein, conserved,hypothetical protein	Electron transport	27	56	62.58	47.63	1.31388	0.712625	0.9	0.81
Tb927.8.790	Tb927.8.790	hypothetical protein, conserved	0	54	112	15.28	11.63	1.31384	1.10811	0.42	0.13
Tb927.8.5830	Tb927.8.5830	hypothetical protein, conserved	0	40	83	42.68	32.5	1.31323	0.852724	0.45	0.54
Tb927.6.1100	Tb927.6.1100	hypothetical protein, conserved	0	26	54	19.41	14.79	1.31237	1.05045	0.5	2.36
Tb09.160.3320	Tb927.9.4760	hypothetical protein, conserved	0	13	27	13.63	10.39	1.31184	0.421028	0.85	0.98
Tb927.7.7260	Tb927.7.7260	kinesin, putative (TbKIF9B)	Cytoskeleton	38	79	13.42	10.23	1.31183	1.2549	0.65	0.53
Tb11.02.0510	Tb927.11.3010	hypothetical protein, conserved	0	38	79	24.45	18.65	1.31099	0.97958	0.71	0.59
Tb927.6.4220	Tb927.6.4220	mitogen-activated protein kinase 5 (MAPK5)	Protein kinase	50	104	48.43	36.96	1.31034	1.18008	0.29	0.15
Tb927.6.1120	Tb927.6.1120	hypothetical protein, conserved	0	37	77	18.4	14.05	1.30961	1.32939	0.53	0.26
Tb927.10.7400	Tb927.10.7400	predicted zinc finger protein	Zinc finger	24	50	16.95	12.96	1.30787	1.01422	0.51	0.79
Tb927.8.600	Tb927.8.600	hypothetical protein, conserved	0	12	25	14.53	11.11	1.30783	0.956746	0.51	0.42
Tb11.50.0007	Tb927.11.18680	dynein light chain LC8, putative (DYNLL1)	RNA synthesis I	228	476	924.83	708.45	1.30543	2.55352	1.58	1.82
Tb11.03.0440	Tb927.11.640	hypothetical protein, conserved	0	34	71	41.59	31.87	1.30499	1.08887	0.48	0.73
Tb927.10.820	Tb927.10.820	hypothetical protein, conserved	0	34	71	36.17	27.72	1.30483	1.51835	1.11	17.23
Tb927.3.1940	Tb927.3.1940	hypothetical protein, conserved	Electron transport	54	113	45.27	34.76	1.30236	0.850214	0.51	1.02
Tb927.3.4710	Tb927.3.4710	hypothetical protein, conserved	0	42	88	28.36	21.8	1.30092	1.94908	0.91	3.43
Tb927.1.4800	Tb927.1.4800	hypothetical protein, conserved	0	21	44	16.51	12.7	1.3	0.807387	1.29	15.77
Tb927.10.8140	Tb927.10.8140	hypothetical protein, conserved	0	82	172	186.54	143.57	1.2993	2.16936	0.78	1
Tb927.8.6260	Tb927.8.6260	hypothetical protein, conserved	0	41	86	15.91	12.25	1.29878	0.83022	0.26	0.34
Tb927.3.4030	Tb927.3.4030	hypothetical protein, conserved	0	51	107	15.45	11.9	1.29832	1.39623	0.59	0.51
Tb927.5.680	Tb927.5.680	hypothetical protein, conserved	0	40	84	25.12	19.35	1.29819	0.916076	0.22	0.23
Tb11.01.5600	Tb927.11.14030	cyclin 9,cyclin C-like,	Cell cycle	20	42	26.11	20.12	1.29771	1.44104	0.74	1.65
Tb927.7.3370	Tb927.7.3370	hypothetical protein, conserved	0	48	101	29.59	22.84	1.29553	1.12812	0.3	0.14
Tb927.1.3050	Tb927.1.3050	hypothetical protein, conserved	0	58	122	38.11	29.42	1.29538	0.734061	0.28	0.16
Tb11.01.0290	Tb927.11.8260	carbonic anhydrase-like protein	Enzyme	29	61	25.23	19.48	1.29517	1.26302	0.51	0.51
Tb11.02.0920	Tb927.11.3430	hypothetical protein, conserved	0	19	40	33.98	26.24	1.29497	1.22901	0.84	1.04
Tb927.7.1030	Tb927.7.1030	heat shock 70 kDa protein, putative (HSP70b)	Chaperone	47	99	20.63	15.95	1.29342	0.844704	0.27	0.04
Tb927.7.5240	Tb927.7.5240	hypothetical protein, conserved	0	28	59	20.99	16.23	1.29328	1.11507	1.07	8.19
Tb11.01.6980	Tb927.11.15330	phosphatidylinositol 3-kinase catalytic subunit, putative	Signalling	44	93	13.94	10.81	1.28955	2.99651	0.36	0.58
Tb927.5.1910	Tb927.5.1910	hypothetical protein, conserved	0	44	93	13.86	10.75	1.2893	1.18245	0.39	0.42
Tb927.8.3480	Tb927.8.3480	hypothetical protein, conserved	0	35	74	21.15	16.41	1.28885	1.41547	0.79	1.07
Tb927.7.7330	Tb927.7.7330	hypothetical protein, conserved	Mitochondrial pathway	35	74	31.19	24.2	1.28884	0.897576	0.42	0.28
Tb11.01.6790	Tb927.11.15140	hypothetical protein, conserved	0	26	55	16.81	13.05	1.28812	0.876978	0.62	1.58
Tb927.1.870	Tb927.1.870	deoxyhypusine synthase, putative	Amino acid metabolism	34	72	36.49	28.35	1.28713	1.10406	0.38	0.97
Tb11.01.2720	Tb927.11.10950	hypothetical protein, conserved	0	17	36	18.96	14.74	1.2863	0.941568	0.38	0.56
Tb927.1.2310	Tb927.1.2310	hypothetical protein	0	25	53	102.54	79.76	1.28561	#N/A	1.08	126.52
Tb11.01.0630	Tb927.11.8900	hypothetical protein, conserved	0	24	51	43.34	33.79	1.28263	1.22207	0.61	0.75
Tb09.160.3210	Tb927.9.4620	ubiquitin-activating enzyme e1, putative	Ubiquitin & proteasome	32	68	25.16	19.62	1.28236	0.780804	0.38	0.43
Tb927.10.2850	Tb927.10.2850	hypothetical protein	0	16	34	15.54	12.12	1.28218	1.22396	0.77	2.84
Tb927.3.660	Tb927.3.660	hypothetical protein, conserved	0	63	134	61.19	47.75	1.28147	1.41545	0.75	2.87
Tb09.211.3980	Tb927.9.13110	hypothetical protein, conserved	0	31	66	25.93	20.26	1.27986	1.08618	0.44	0.54
Tb927.5.520	Tb927.5.520	stomatin-like protein, putative	Mitochondrial pathway	38	81	26.29	20.56	1.2787	1.10598	0.73	1.32
Tb11.01.4070	Tb927.11.12250	DNA replication licensing factor MCM4, putative	DNA synthesis, modification, repair	30	64	13.19	10.32	1.2781	0.796605	0.62	0.43
Tb927.10.5280	Tb927.10.5280	pre-mRNA splicing factor ATP-dependent DEAH-box RNA helicase, putative	RNA processing	45	96	18.79	14.71	1.27736	0.987432	0.48	0.15
Tb927.10.7100	Tb927.10.7100	delta-4 fatty acid desaturase	Lipids & fatty acids	111	237	96.81	75.84	1.2765	1.14719	1.08	5.67
Tb927.10.3200	Tb927.10.3200	U2 splicing auxiliary factor, putative (U2AF35)	RNA processing	37	79	54.94	43.04	1.27649	1.48979	0.54	3.62
Tb11.46.0009	Tb927.11.1980	ZC3H41, 1 CCCH, KH, P-loop nucleoside hydrolase, essemtial for diff	RNA binding	88	188	62.52	49.01	1.27566	1.13506	0.37	0.86
Tb927.4.2580	Tb927.4.2580	hypothetical protein, conserved	0	43	92	15.71	12.33	1.27413	0.859581	0.28	0.08
Tb927.5.3790	Tb927.5.3790	hypothetical protein, conserved	0	14	30	19.53	15.35	1.27231	2.64333	1.29	6.92
Tb11.01.2740	Tb927.11.10960	hypothetical protein, conserved	0	35	75	19.78	15.55	1.27203	0.981398	0.22	0.48
Tb11.01.1380	Tb927.11.9620	hypothetical protein, conserved	0	28	60	13.47	10.59	1.27195	1.0077	0.44	0.79
Tb09.211.3830	Tb927.9.12890	hypothetical protein, conserved	0	21	45	54.9	43.17	1.27172	0.734364	0.67	0.44
Tb927.8.2000	Tb927.8.2000	cyclophilin, putative (NCP1) (in PUF7-TAP)	Chaperone	62	133	75.59	59.49	1.27063	1.0544	0.48	0.32
Tb11.02.4910	Tb927.11.7060		Acidocalcisome	157	337	139.243	109.667	1.26969	1.08716	0.490265	1.2799
Tb927.1.1550	Tb927.1.1550	tubulin-tyrosine ligase, putative	Cytoskeleton	34	73	18.1	14.26	1.26928	1.11414	0.72	0.69
Tb927.10.4230	Tb927.10.4230	hypothetical protein, conserved	0	20	43	25.57	20.17	1.26772	0.886107	0.53	0.46
Tb11.02.3470	Tb927.11.5740	formin, putative	0	47	101	17.2	13.57	1.2675	1.60102	0.1	0.31
Tb927.8.2540	Tb927.8.2540	Acetyl-CoA acetyltransferase	Lipids & fatty acids	133	286	111.5	87.98	1.26733	1.14764	0.49	0.54
Tb927.10.720	Tb927.10.720	hypothetical protein, conserved	0	40	86	13.57	10.71	1.26704	1.07958	0.57	0.17
Tb927.3.3910	Tb927.3.3910	hypothetical protein, conserved	0	13	28	13.44	10.62	1.26554	0.877364	0.93	6.51
Tb927.5.2610	Tb927.5.2610	hypothetical protein, conserved	0	13	28	15.64	12.36	1.26537	0.905551	0.56	0.56
Tb927.8.2600	Tb927.8.2600	hypothetical protein, conserved	0	45	97	25.59	20.24	1.26433	0.71582	0.5	0.16
Tb11.01.3090	Tb927.11.11310	hypothetical protein, conserved	0	32	69	23.6	18.67	1.26406	0.840254	0.29	0.29
Tb927.3.3300	Tb927.3.3300	hypothetical protein, conserved	0	45	97	20.31	16.07	1.26385	1.39551	0.78	3.38
Tb927.6.900	Tb927.6.900	hypothetical protein, conserved	0	51	110	19.13	15.14	1.26354	1.13054	0.29	0.8
Tb927.5.1180	Tb927.5.1180	hypothetical protein, conserved	0	38	82	16.2	12.83	1.26267	0.80406	0.95	0.79
Tb927.10.2990	Tb927.10.2990	hypothetical protein, conserved	0	101	218	36.97	29.28	1.26264	0.822492	0.17	0.07
Tb927.7.6610	Tb927.7.6610	hypothetical protein, conserved	0	44	95	18.03	14.28	1.26261	0.979045	0.86	1.31
Tb927.10.12460	Tb927.10.12460	hypothetical protein, conserved	0	25	54	62.26	49.35	1.2616	0.817885	0.61	1.33
Tb927.7.4810	Tb927.7.4810	hypothetical protein, conserved	0	42	91	33.68	26.77	1.25812	0.939243	0.5	0.6
Tb927.10.11090	Tb927.10.11090	hypothetical protein, conserved	0	24	52	12.89	10.25	1.25756	0.866208	0.27	0.06
Tb09.211.0350	Tb927.9.8450	adenylate kinase (ADKG)	Nucleotides-Purines	47	102	86.14	68.59	1.25587	1.08793	0.49	1.79
Tb927.8.4860	Tb927.8.4860	hypothetical protein, conserved	Mitochondrial translation	41	89	22.19	17.67	1.2558	1.21376	0.33	0.12
Tb927.8.3430	Tb927.8.3430	hypothetical protein, conserved	0	29	63	21.26	16.95	1.25428	1.006	0.87	0.9
Tb927.10.11400	Tb927.10.11400	hypothetical protein, conserved	0	23	50	20.5	16.35	1.25382	0.890041	0.61	0.57
Tb927.10.10870	Tb927.10.10870	protein kinase, putative	Protein kinase	23	50	14.82	11.82	1.25381	1.37181	0.24	0.6
Tb927.10.11050	Tb927.10.11050	hypothetical protein, conserved	Mitochondrial translation	23	50	27.05	21.58	1.25348	0.903552	0.47	0.31
Tb927.5.3980	Tb927.5.3980	hypothetical protein, conserved	Mitochondrial translation	40	87	39.26	31.33	1.25311	1.11767	0.23	0.36
Tb927.8.4640	Tb927.8.4640	flagellar protofilament ribbon protein, putative	Cytoskeleton	57	124	54.35	43.39	1.25259	1.29359	0.31	0.41
Tb927.10.2910	Tb927.10.2910	splicing factor PTSR1 interacting protein (TSR1IP)	RNA processing	17	37	16.51	13.19	1.25171	1.27151	0.92	3.54
Tb11.01.0680	Tb927.11.8950	leucine rich repeat (TbLRRP1)	LRRP	45	98	23.19	18.53	1.25148	0.677429	0.68	0.71
Tb11.02.4620	Tb927.11.6790	hypothetical protein, conserved,predicted WD40 repeat protein	0	62	135	29.17	23.31	1.25139	0.698153	0.21	0.12
Tb927.3.730	Tb927.3.730	hypothetical protein, conserved	0	28	61	33.91	27.11	1.25083	1.25851	1.5	9.62
Tb927.8.4050	Tb927.8.4050	hypothetical protein, conserved	0	164	358	80.3471	64.3551	1.2485	0.68538	0.531832	0.304771
Tb927.4.2630	Tb927.4.2630	ATP-dependent DEAD/H RNA helicase, putative Dbp10, ribosome biogenesis?	rRNA-tRNA processing	54	118	23.54	18.87	1.24748	0.899194	0.42	0.07
Tb11.01.0780	Tb927.11.9040	hypothetical protein, DNA-binding domain	0	54	118	163.23	130.88	1.24717	1.97732	1.37	1.87
Tb927.2.4150	Tb927.2.4150	hypothetical protein, conserved	0	16	35	18.41	14.77	1.24645	1.31584	1.25	31.76
Tb927.7.1070	Tb927.7.1070	KREX1	Mitochondrial RNA	59	129	24.25	19.46	1.24615	0.910282	0.25	0.15
Tb927.1.2985	Tb927.1.2985	hypothetical protein, conserved	0	16	35	59.64	47.87	1.24587	2.17531	0.8	0.29
Tb927.10.7620	Tb927.10.7620	mitochondrial ATP-dependent zinc metallopeptidase, putative,metallo-peptidase, Clan MA(E) Family M41	Mitochondrial pathway	53	116	29.64	23.8	1.24538	1.3111	0.66	0.63
Tb09.244.2780	Tb927.9.15070	hypothetical protein, conserved	0	53	116	26.42	21.22	1.24505	1.23622	0.73	0.63
Tb927.5.630	Tb927.5.630	acidic phosphatase, putative	Phosphatase	21	46	19.23	15.45	1.24466	1.3817	0.54	0.9
Tb927.10.5820	Tb927.10.5820	predicted RanGDP binding protein	Zinc finger	84	184	30.78	24.74	1.24414	0.837829	0.67	0.29
Tb09.211.1550	Tb927.9.10010	Sec63 homologue, chaperone protein DNAj	Vesicular transport	57	125	42.72	34.38	1.24258	0.990373	0.25	1.16
Tb927.10.8770	Tb927.10.8770	GTPase activating protein, putative, in Tc vacuolar proteome	Signalling	36	79	31.62	25.46	1.24195	0.926641	0.9	1.46
Tb11.01.5740	Tb927.11.14150	hypothetical protein, conserved	0	15	33	25.7	20.74	1.23915	1.21348	1.39	2.6
Tb927.8.6460	Tb927.8.6460	hypothetical protein, conserved	0	10	22	20.47	16.52	1.2391	0.902073	0.86	1.81
Tb927.5.3580	Tb927.5.3580	phosphoglycerate mutase protein, putative	Glucose & glycerol	15	33	29.71	23.98	1.23895	1.08165	0.17	0.24
Tb11.01.3560	Tb927.11.11690	vacuolar ATP synthase subunit b, putative,v- ATPase B subunit,vacuolar proton pump B subunit	Lysosome	55	121	40.81	32.94	1.23892	1.10896	0.99	3.31
Tb09.211.3820	Tb927.9.12880	protein kinase, putative	Protein kinase	35	77	18.72	15.11	1.23891	0.948908	0.23	0.18
Tb11.03.0340	Tb927.11.790	protein kinase, putative	Protein kinase	35	77	23.08	18.63	1.23886	1.43433	0.99	1.08
Tb11.02.1760	Tb927.11.4260	hypothetical protein, conserved	0	10	22	14.73	11.89	1.23886	1.55862	0.75	3.26
Tb927.10.15780	Tb927.10.15780	hypothetical protein, conserved	0	40	88	18.84	15.21	1.23866	1.30775	0.37	0.85
Tb11.02.4920	Tb927.11.7070	ATP-dependent DEAD/H RNA helicase, putative, no clear yeast homologue	RNA helicase	39	86	26.05	21.07	1.23636	1.44131	0.24	0.16
Tb927.10.9080	Tb927.10.9080	pteridine transporter, putative	Folate	1101	2430	632.02	511.82	1.23485	1.07266	0.69	3.72
Tb09.211.3680	Tb927.9.12730	chaperone protein DNAj, endoplasmatic reticulum	Chaperone	53	117	43.15	34.96	1.23427	1.08538	0.48	0.63
Tb927.3.5360	Tb927.3.5360	hypothetical protein, conserved	0	38	84	50.88	41.27	1.23286	1.39358	0.72	3.13
Tb11.02.1500	Tb927.11.4000	hypothetical protein, conserved	0	33	73	20.86	16.94	1.2314	0.894292	0.59	0.38
Tb927.7.2270	Tb927.7.2270	hypothetical protein, conserved	0	28	62	44.07	35.8	1.23101	0.93152	0.87	2.22
Tb927.3.910	Tb927.3.910	gamma-tubulin,tubulin gamma chain	Cytoskeleton	37	82	30.4	24.72	1.22977	0.988314	0.36	0.22
Tb09.211.2700	Tb927.9.11540	hypothetical protein, conserved	0	92	204	77.13	62.75	1.22916	0.805053	0.17	0.44
Tb927.5.2270	Tb927.5.2270	hypothetical protein, conserved	0	36	80	27.66	22.55	1.22661	1.63462	0.35	0.48
Tb927.10.4820	Tb927.10.4820	hypothetical protein, conserved	0	27	60	29.06	23.7	1.22616	1.09537	0.44	1.03
Tb927.6.1730	Tb927.6.1730	hypothetical protein, conserved	0	49	109	14.12	11.52	1.22569	1.04688	0.34	0.31
Tb927.10.550	Tb927.10.550	hypothetical protein, conserved	0	31	69	31.26	25.53	1.22444	1.181	0.97	10.96
Tb927.8.1700	Tb927.8.1700	hypothetical protein, conserved	0	31	69	15.17	12.39	1.22437	1.03756	0.41	0.26
Tb927.7.560	Tb927.7.560	hypothetical protein, conserved	0	44	98	20.92	17.09	1.22411	1.65661	0.42	0.76
Tb927.6.3350	Tb927.6.3350	hypothetical protein, conserved (YCF45)	0	22	49	15.22	12.44	1.22347	1.26027	0.69	2.58
Tb927.6.3990	Tb927.6.3990	hypothetical protein, conserved	0	48	107	24.8	20.29	1.22228	1.99476	0.75	1.55
Tb927.3.4400	Tb927.3.4400	hypothetical protein, conserved	0	13	29	12.33	10.09	1.222	1.10934	0.04	0.14
Tb11.02.4260	Tb927.11.6400	kinesin, putative	Cytoskeleton	52	116	19.38	15.86	1.22194	0.945032	0.32	0.04
Tb927.4.3500	Tb927.4.3500	hypothetical protein, conserved	0	138	308	209.14	171.27	1.22111	1.51937	1.37	3.91
Tb927.8.5690	Tb927.8.5690	KREPB8	Mitochondrial RNA	17	38	16.96	13.91	1.21927	0.864123	0.63	0.24
Tb11.01.7500	Tb927.11.15840	L-Lysine transport protein, putative	Amino acid transporter	606	1355	481.7	395.2	1.21888	0.973518	0.99	2.54
Tb927.8.7440	Tb927.8.7440	lipase, putative	Lipids & fatty acids	21	47	20.95	17.2	1.21802	1.03336	1.06	1.39
Tb11.02.1490	Tb927.11.3990	hypothetical protein, conserved	0	21	47	24.62	20.22	1.21761	0.777914	0.75	3.33
Tb09.211.0510	Tb927.9.8680	cytochrome c oxidase assembly factor, putative	Electron transport	46	103	62.27	51.16	1.21716	1.05919	0.69	2.81
Tb11.01.7100	Tb927.11.15460	ATP-dependent DEAD/H RNA helicase, putative, no clear yeast homologue	RNA	58	130	29.39	24.17	1.21597	0.909106	0.36	1.36
Tb11.02.0630	Tb927.11.3130	glycosomal transporter (GAT2)	Glycosome biogenesis	58	130	33.24	27.34	1.2158	0.892428	0.42	0.14
Tb927.10.14700	Tb927.10.14700	hypothetical protein, conserved	0	99	222	106.25	87.42	1.2154	0.822323	0.98	2.12
Tb09.211.4070	Tb927.9.13200	hypothetical protein	0	127	285	246.26	202.77	1.21448	1.71389	1.53	8.21
Tb927.10.3850	Tb927.10.3850	hypothetical protein, conserved	0	49	110	28.3	23.31	1.21407	1.17146	0.68	2.77
Tb927.8.6420	Tb927.8.6420	beta-ketoacyl-ACP reductase 2	Enzyme	49	110	36.14	29.77	1.21397	0.651531	0.27	1.2
Tb927.10.3330	Tb927.10.3330	hypothetical protein, conserved	0	16	36	16.83	13.89	1.21166	2.0106	0.21	0.2
Tb09.160.3800	Tb927.9.5280	hypothetical protein, conserved	Mitochondrial translation	24	54	32.14	26.53	1.21146	0.863259	0.36	0.18
Tb11.01.5990	Tb927.11.14390	hypothetical protein, conserved	0	40	90	55.37	45.71	1.21133	1.03373	0.85	1.18
Tb11.02.5710	Tb927.11.7830	hypothetical protein, conserved	0	20	45	27.17	22.43	1.21132	1.38359	0.63	1.03
Tb11.02.3150	Tb927.11.5470	hypothetical protein, conserved	0	28	63	24.65	20.35	1.2113	1.74079	0.49	1.67
Tb927.8.6590	Tb927.8.6590	hypothetical protein, conserved	0	20	45	24.14	19.93	1.21124	1.31287	1.02	4.72
Tb927.3.5660	Tb927.3.5660	UDP-Gal or UDP-GlcNAc-dependent glycosyltransferase, putative	Glycan synthesis & metabolism	24	54	22.71	18.75	1.2112	4.49229	0.8	8.15
Tb927.10.5800	Tb927.10.5800	hypothetical protein, conserved	0	12	27	32.06	26.47	1.21118	1.3208	0.6	1.18
Tb11.02.0060	Tb927.11.2460	hypothetical protein, conserved	0	16	36	19	15.69	1.21096	0.938322	1.38	5.17
Tb11.55.0010	Tb927.11.1700	hypothetical protein, conserved	0	32	72	20.62	17.03	1.2108	0.958259	0.85	0.62
Tb11.02.0150	Tb927.11.2550	recombinase rad51, putative	DNA synthesis, modification, repair	28	63	20.28	16.75	1.21075	1.0135	1.15	2.82
Tb11.01.2460	Tb927.11.10690	hypothetical protein, conserved	0	43	97	38.7	32.03	1.20824	1.30183	0.63	2.92
Tb927.7.1060	Tb927.7.1060	hypothetical protein, conserved	0	39	88	29	24.01	1.20783	0.880957	0.37	0.51
Tb927.8.4160	Tb927.8.4160	hypothetical protein, conserved	0	70	158	20.67	17.12	1.20736	0.826146	0.4	0.08
Tb927.10.470	Tb927.10.470	choline dehydrogenase, putative	Amino acid metabolism	62	140	43.38	35.94	1.20701	1.26658	0.54	0.41
Tb927.3.5150	Tb927.3.5150	exonuclease, putative	RNA degradation	31	70	39.09	32.39	1.20685	0.730455	0.48	0.59
Tb09.244.2640	Tb927.9.15350	hypothetical protein, conserved	0	31	70	16.55	13.72	1.20627	#N/A	0.54	0.05
Tb927.2.2950	Tb927.2.2950	hypothetical protein, conserved	0	46	104	17.7	14.68	1.20572	0.86187	0.67	0.35
Tb09.160.1120	Tb927.9.2420	hypothetical protein, conserved	0	23	52	40.15	33.31	1.20534	1.29008	0.74	4.77
Tb09.211.4760	Tb927.9.14220	metacaspase 5, putative	Protease or peptidase	65	147	47.75	39.62	1.2052	0.872434	0.59	2.02
Tb927.5.2370	Tb927.5.2370	hydrolase, alpha/beta fold family, putative	Enzyme	42	95	38.46	31.92	1.20489	1.49693	1.14	0.94
Tb09.160.2040	Tb927.9.3390	hypothetical protein, conserved	0	19	43	27.55	22.87	1.20463	0.91636	0.15	0.23
Tb927.3.2370	Tb927.3.2370	hypothetical protein, conserved	0	80	181	218.48	181.37	1.20461	1.43251	1.14	2.05
Tb927.10.760	Tb927.10.760	hypothetical protein, conserved	0	34	77	45.52	37.83	1.20328	0.99124	0.76	1.68
Tb927.7.4480	Tb927.7.4480	adenosine 5'-monophosphoramidase, putative	Nucleotides-Purines	117	265	303.73	252.42	1.20327	1.61275	1.07	3.82
Tb927.8.7580	Tb927.8.7580	hypothetical protein, conserved	0	30	68	12.63	10.5	1.20286	1.48695	0.23	0.46
Tb927.8.6740	Tb927.8.6740	DNA repair protein, putative	DNA synthesis, modification, repair	45	102	26.92	22.39	1.20232	0.72454	0.89	1.76
Tb927.7.1610	Tb927.7.1610	6-phosphofructo-2-kinase/fructose-2,6-biphosphatase, putative	Glucose & glycerol	41	93	23.25	19.35	1.20155	0.73821	0.68	0.55
Tb11.01.5160	Tb927.11.13560	hypothetical protein, conserved	0	22	50	13.45	11.21	1.19982	0.717637	0.47	1.52
Tb927.1.3070	Tb927.1.3070	hypothetical protein, conserved	0	44	100	39.12	32.62	1.19926	0.722287	0.3	0.58
Tb11.01.7180	Tb927.11.15540	hypothetical protein, conserved	0	11	25	25.34	21.13	1.19924	0.78491	0.57	0.39
Tb09.211.0720	Tb927.9.9020	ribosome-interacting GTPase 2, putative	Translation	33	75	32.39	27.01	1.19919	1.06915	0.71	0.93
Tb11.01.6430	Tb927.11.14800	hypothetical protein, conserved	0	33	75	25.62	21.37	1.19888	0.805589	0.93	1.91
Tb927.6.4760	Tb927.6.4760	hypothetical protein, conserved	0	55	125	25.45	21.23	1.19878	1.17047	0.79	2.61
Tb927.1.3850	Tb927.1.3850	hypothetical protein, conserved	0	62	141	424.87	354.54	1.19837	0.673353	0.6	0.24
Tb927.10.11130	Tb927.10.11130	hypothetical protein, conserved	0	40	91	15.05	12.56	1.19825	1.09139	0.22	0.42
Tb927.10.3920	Tb927.10.3920	hypothetical protein, conserved	0	29	66	21.83	18.23	1.19748	1.3994	0.76	1.24
Tb927.10.7800	Tb927.10.7800	cop9 signalosome complex subunit, putative,predicted PCI domain protein	Vesicular transport	36	82	29.64	24.77	1.19661	0.68031	0.74	0.79
Tb927.7.4550	Tb927.7.4550	60S ribosomal protein L7/L12	Ribosome	36	82	72.09	60.25	1.19651	1.26349	0.69	3.53
Tb927.1.650	Tb927.1.650	hypothetical protein, conserved	0	18	41	33.15	27.71	1.19632	0.944091	0.57	1.32
Tb927.7.6990	Tb927.7.6990	MItochondrial cytochrome c oxidase complex	Electron transport	61	139	74.61	62.38	1.19606	1.04409	0.68	0.77
Tb927.6.2470	Tb927.6.2470	hypothetical protein, conserved	0	43	98	32.1	26.84	1.19598	0.790132	0.41	0.31
Tb11.01.1640	Tb927.11.9880	hypothetical protein, conserved	0	25	57	20.36	17.03	1.19554	1.13714	0.13	0.84
Tb09.211.2090	Tb927.9.10680	hypothetical protein, conserved	0	25	57	28.15	23.55	1.19533	0.358945	0.55	0.11
Tb927.7.2510	Tb927.7.2510	endoplasmatic reticulum retrieval protein, putative	Vesicular transport	32	73	64.43	53.93	1.1947	0.878459	0.82	0.82
Tb11.01.6910	Tb927.11.15260	hypothetical protein	0	7	16	13.43	11.26	1.19272	#N/A	1.24	1.99
Tb927.10.8320	Tb927.10.8320	cytochrome oxidase subunit IX (COXIX)	Electron transport	125	286	368.75	309.57	1.19117	2.37528	1.3	2.11
Tb927.10.13720	Tb927.10.13720	RBP29	RNA binding	90	206	87.64	73.6	1.19076	0.839961	0.61	1.12
Tb927.1.4220	Tb927.1.4220	hypothetical protein, conserved	0	31	71	28.53	23.97	1.19024	1.07912	0.89	3.22
Tb09.160.2240	Tb927.9.3630	hypothetical protein, conserved	0	31	71	20.59	17.3	1.19017	0.993381	0.34	0.1
Tb11.03.0310	Tb927.11.830	hypothetical protein, conserved	0	62	142	27.29	22.93	1.19014	1.52441	0.36	0.37
Tb927.7.5250	Tb927.7.5250	hypothetical protein, conserved	0	31	71	15.6	13.11	1.18993	1.1333	0.92	6.6
Tb11.01.6520	Tb927.11.14890	hypothetical protein, conserved	0	24	55	13.61	11.44	1.18969	0.85416	0.62	0.87
Tb927.10.15240	Tb927.10.15240	hypothetical protein, conserved	0	75	172	22.71	19.11	1.18838	1.04045	0.53	0.06
Tb927.3.3820	Tb927.3.3820	hypothetical protein, conserved	0	37	85	33.46	28.21	1.1861	1.24357	0.64	0.82
Tb09.160.3380	Tb927.9.4820	calcium/potassium channel (CAKC), putative	Ion channel or pump	47	108	19.67	16.59	1.18565	0.850203	0.38	0.15
Tb927.10.1350	Tb927.10.1350	hypothetical protein, conserved	0	30	69	16.96	14.31	1.18519	0.5448	0.44	0.1
Tb927.8.5720	Tb927.8.5720	hypothetical protein, conserved	0	30	69	21.27	17.95	1.18496	0.874438	0.37	0.47
Tb927.7.3860	Tb927.7.3860	hypothetical protein, conserved	0	40	92	61.38	51.8	1.18494	1.39842	0.25	0.3
Tb09.160.2220	Tb927.9.3600	hypothetical protein, conserved	0	30	69	35.74	30.17	1.18462	1.04585	0.15	0.5
Tb927.6.410	Tb927.6.410	hypothetical protein, conserved	0	43	99	18.42	15.56	1.1838	0.857015	0.35	0.03
Tb927.4.1480	Tb927.4.1480	hypothetical protein, conserved	0	33	76	16.84	14.23	1.18342	1.18939	0.23	0.28
Tb927.8.2960	Tb927.8.2960	HUS1 protein	0	23	53	15.25	12.89	1.18309	0.864865	0.3	0.35
Tb927.8.1620	Tb927.8.1620	MSP-B, putative	Membrane	530	1221	331.679	280.37	1.183	0.782204	0.59311	0.268609
Tb927.4.1950	Tb927.4.1950	NADPH--cytochrome p450 reductase, putative (CPR)	Enzyme	79	182	47.58	40.22	1.18299	1.05048	0.72	1.9
Tb927.5.3440	Tb927.5.3440	hypothetical protein, conserved	0	23	53	22.1624	18.7387	1.18271	1.69402	1.64104	17.8589
Tb927.7.2630	Tb927.7.2630	hypothetical protein, conserved	0	46	106	18.78	15.88	1.18262	0.950281	0.42	0.94
Tb927.10.4040	Tb927.10.4040	3-Ketosphinganine reductase	Lipids & fatty acids	59	136	62.23	52.64	1.18218	1.38058	1.12	1.9
Tb11.01.4480	Tb927.11.12640	hypothetical protein, conserved	0	39	90	14.72	12.46	1.18138	1.45523	0.6	0.58
Tb927.7.5730	Tb927.7.5730	hypothetical protein, conserved	0	26	60	13	11.01	1.18074	1.22088	0.49	4.53
Tb927.10.10350	Tb927.10.10350	protein kinase, putative	Protein kinase	26	60	15.76	13.35	1.18052	1.82106	0.4	0.5
Tb11.01.5440	Tb927.11.13870	hypothetical protein, conserved	0	29	67	56.23	47.67	1.17957	1.11479	0.42	0.69
Tb927.6.830	Tb927.6.830	hypothetical protein, conserved	0	32	74	59.84	50.77	1.17865	1.44034	0.69	0.9
Tb11.01.6700	Tb927.11.15060	hypothetical protein, conserved	0	16	37	44.35	37.63	1.17858	0.482464	1.13	2.14
Tb927.7.6910	Tb927.7.6910	hypothetical protein, conserved	0	64	148	28.58	24.25	1.17856	1.12381	0.72	0.66
Tb11.18.0016	Tb927.11.2100	hypothetical protein, conserved	0	22	51	12.75	10.84	1.1762	0.711839	0.84	0.31
Tb927.10.14520	Tb927.10.14520	YFP-fusion localizes to basal bodies	Cytoskeleton	41	95	32.31	27.47	1.17619	0.951932	0.95	0.62
Tb927.10.16050	Tb927.10.16050	hypothetical protein, conserved	0	22	51	45.03	38.3	1.17572	1.41018	0.64	0.37
Tb927.10.10400	Tb927.10.10400	hypothetical protein, conserved	Mitochondrial translation	22	51	24.77	21.07	1.17561	0.735986	0.57	2.71
Tb927.3.4430	Tb927.3.4430	hypothetical protein, conserved	0	25	58	15.11	12.86	1.17496	0.958852	0.17	0.26
Tb11.02.2320	Tb927.11.4710	hypothetical protein, conserved	0	25	58	20.77	17.68	1.17477	0.828357	0.73	0.94
Tb927.5.3830	Tb927.5.3830	dihydroorotate dehydrogenase (fumarate), putative	Enzyme	75	174	87.94	74.86	1.17473	0.693258	1.26	1.02
Tb927.5.4390	Tb927.5.4390	hypothetical protein, conserved	0	37	86	100.3	85.54	1.17255	0.916479	0.9	3.27
Tb927.8.7210	Tb927.8.7210	hypothetical protein, conserved	0	9	21	22.12	18.93	1.16852	0.898833	0.4	0.8
Tb11.02.2820	Tb927.11.5160	hypothetical protein, conserved	0	42	98	16.67	14.27	1.16819	0.783433	0.26	0.19
Tb11.01.8226	Tb927.11.16520	hypothetical protein, conserved	0	15	35	45.72	39.14	1.16811	1.59812	1.02	3.03
Tb09.160.4620	Tb927.9.6350	inositol-1(or 4)-monophosphatase, putative (IMPase)	Signalling	39	91	39.33	33.67	1.1681	1.40625	0.66	1.83
Tb927.8.2690	Tb927.8.2690	hypothetical protein, conserved	0	33	77	30.37	26	1.16808	1.10656	0.53	0.41
Tb927.8.1570	Tb927.8.1570	hypothetical protein, conserved	0	27	63	36.42	31.18	1.16806	0.619079	0.39	1.39
Tb927.3.2350	Tb927.3.2350	hypothetical protein, conserved	0	39	91	82.59	70.71	1.16801	1.87691	0.56	0.59
Tb927.8.5060	Tb927.8.5060	ARL6, vesicle-associated, needed for full-length flagellum	Vesicular transport	18	42	34.9	29.88	1.16801	1.51272	0.67	1.93
Tb11.01.1190	Tb927.11.9420	ATP synthase, putative	Oxidative phosphorylation	36	84	61.11	52.32	1.168	1.04061	0.6	0.5
Tb927.10.11650	Tb927.10.11650	hypothetical protein, conserved	0	18	42	40.95	35.06	1.168	1.14131	0.67	1.36
Tb927.7.2520	Tb927.7.2520	hypothetical protein, conserved	0	18	42	16.9	14.47	1.16793	0.802158	0.73	2.57
Tb927.10.3250	Tb927.10.3250	hypothetical protein, conserved	Mitochondrial translation	27	63	32.27	27.63	1.16793	0.885513	0.23	0.14
Tb11.01.8110	Tb927.11.16420	hypothetical protein, conserved	0	24	56	29.65	25.39	1.16778	1.36914	0.33	0.41
Tb927.10.9180	Tb927.10.9180	hypothetical protein, conserved	0	18	42	15.81	13.54	1.16765	1.36539	0.48	3.68
Tb927.6.890	Tb927.6.890	hypothetical protein, conserved	0	65	152	15.28	13.11	1.16552	1.3063	0.35	0.05
Tb927.6.2000	Tb927.6.2000	spliceosome-associated protein, SF3b(SAP)145	RNA processing	47	110	36.19	31.08	1.16441	0.809719	0.64	0.8
Tb927.4.4930	Tb927.4.4930	hypothetical protein, conserved	0	85	199	21.62	18.58	1.16362	1.046	0.63	0.08
Tb927.10.6710	Tb927.10.6710	hypothetical protein, conserved	0	32	75	29.67	25.51	1.16307	0.95426	0.34	0.27
Tb11.02.4130	Tb927.11.6260	hypothetical protein, conserved	0	32	75	14.7	12.64	1.16297	1.10863	0.86	0.48
Tb927.5.2100	Tb927.5.2100	hypothetical protein, conserved	0	52	122	41.07	35.35	1.16181	0.962608	0.65	0.69
Tb927.8.6010	Tb927.8.6010	Heme uptake protein LHR1	Transporter	26	61	57.3717	49.3888	1.16164	1.37595	0.844477	2.03638
Tb11.01.5640	Tb927.11.14060	hypothetical protein, conserved	0	20	47	16.96	14.62	1.16005	1.25594	1.14	6.19
Tb927.8.6370	Tb927.8.6370	hypothetical protein, conserved	0	20	47	16.54	14.26	1.15989	1.00196	0.67	0.65
Tb11.01.1730	Tb927.11.9970	hypothetical protein, conserved	0	17	40	33.31	28.76	1.15821	0.813193	0.32	0.96
Tb927.6.4700	Tb927.6.4700	hypothetical protein, conserved	0	48	113	54.54	47.11	1.15772	0.629556	0.34	0.18
Tb927.1.3940	Tb927.1.3940	hypothetical protein, conserved	0	31	73	12.49	10.79	1.15755	0.819998	0.37	0.28
Tb927.2.3730	Tb927.2.3730	hypothetical protein, conserved	0	31	73	19.4	16.76	1.15752	1.26061	0.59	1.64
Tb09.211.1870	Tb927.9.10490	hypothetical protein, conserved	0	48	113	30.14	26.04	1.15745	0.847716	0.29	0.29
Tb927.6.3710	Tb927.6.3710	hypothetical protein, conserved	0	48	113	24.56	21.22	1.1574	1.09636	0.32	0.91
Tb927.10.15640	Tb927.10.15640	LST8, TOR complex	Signalling	31	73	16.18	13.98	1.15737	1.09539	0.44	0.57
Tb927.2.2880	Tb927.2.2880	hypothetical protein, conserved	0	45	106	38.43	33.21	1.15718	2.28097	1.01	1.53
Tb927.7.7410	Tb927.7.7410	oxidoreductase, putative	Mitochondrial pathway	31	73	33.96	29.35	1.15707	1.41616	0.23	0.15
Tb11.55.0020	Tb927.11.1600	tatD related deoxyribonuclease, putative	DNA synthesis, modification, repair	28	66	26.77	23.15	1.15637	1.00016	0.68	1.76
Tb927.7.730	Tb927.7.730	hypothetical protein, conserved	0	42	99	25.38	21.95	1.15626	1.0453	0.36	0.21
Tb927.8.2440	Tb927.8.2440	hypothetical protein, conserved	0	14	33	25.53	22.08	1.15625	0.649617	0.39	1.18
Tb927.8.4480	Tb927.8.4480	hypothetical protein, conserved	0	14	33	19.45	16.83	1.15567	1.59419	0.92	2.33
Tb927.7.1510	Tb927.7.1510	pseudouridylate synthase I, putative	rRNA tRNA processing	28	66	16.64	14.4	1.15556	1.10031	0.48	0.14
Tb927.10.7690	Tb927.10.7690	T. brucei components of motile flagella (TbCMF4)	Cytoskeleton	61	144	30.96	26.81	1.15479	1.11889	0.28	0.5
Tb09.211.3010	Tb927.9.11890	hypothetical protein, conserved	0	36	85	13.72	11.89	1.15391	0.895551	0.27	0.34
Tb927.8.2550	Tb927.8.2550	mitochondrial DNA primase (PRI1)	Mitochondrial DNA	47	111	27.45	23.79	1.15385	0.964897	0.56	2.15
Tb927.10.2180	Tb927.10.2180	hypothetical protein, conserved	0	22	52	17.05	14.78	1.15359	1.44953	0.88	0.82
Tb927.10.9210	Tb927.10.9210	hypothetical protein, conserved	0	22	52	15.05	13.05	1.15326	0.899987	0.3	0.34
Tb927.10.2230	Tb927.10.2230	adrenodoxin reductase, putative,ferredoxin NADP reductase-like protein	Mitochondrial pathway	22	52	13.47	11.68	1.15325	0.750726	0.59	1.54
Tb927.6.1210	Tb927.6.1210	hypothetical protein, conserved	0	55	130	98.35	85.3	1.15299	0.93249	0.82	1.79
Tb11.01.8420	Tb927.11.16690	chloride channel protein, putative	Ion channel or pump	55	130	22.02	19.1	1.15288	1.08507	0.5	0.26
Tb927.8.5310	Tb927.8.5310	hypothetical protein, conserved	0	30	71	31.64	27.48	1.15138	0.742901	0.67	0.26
Tb11.01.7150	Tb927.11.15510	hypothetical protein, conserved	0	19	45	24.29	21.11	1.15064	1.31591	1.14	2.24
Tb927.7.7090	Tb927.7.7090	hypothetical protein, conserved	0	19	45	45.77	39.78	1.15058	2.74906	0.98	4.91
Tb11.01.5880	Tb927.11.14270	protein kinase, putative	Protein kinase	57	135	27.89	24.24	1.15058	1.31397	0.4	0.38
Tb11.02.3910	Tb927.11.6080	hypothetical protein, conserved	0	19	45	36.84	32.02	1.15053	0.980735	1.21	0.66
Tb927.4.4360	Tb927.4.4360	monoglyceride lipase, putative	Lipids & fatty acids	19	45	22.49	19.55	1.15038	0.541102	0.6	0.5
Tb11.02.4400	Tb927.11.6550	PUF nine target 1 (PNT1)	Cell cycle	103	244	71.38	62.05	1.15036	1.29281	0.59	2.18
Tb927.3.4200	Tb927.3.4200	hypothetical protein, conserved	0	27	64	44.8	38.96	1.1499	1.36278	0.7	1.26
Tb927.7.6260	Tb927.7.6260	hypothetical protein, conserved	0	27	64	30.77	26.77	1.14942	0.851529	0.55	0.47
Tb11.01.1040	Tb927.11.9280	hypothetical protein, conserved	0	27	64	14.85	12.92	1.14938	0.745877	0.42	0.09
Tb09.160.1820	Tb927.9.3170	cytochrome oxidase subunit V (COXV)	Electron transport	163	387	304.81	265.54	1.14789	1.57171	1.4	1.87
Tb927.5.4530	Tb927.5.4530	Elongase 4	Lipids & fatty acids	48	114	69.87	60.88	1.14767	1.97408	0.88	0.68
Tb927.6.3810	Tb927.6.3810	hypothetical protein, conserved	0	48	114	34.5	30.07	1.14732	0.97364	0.87	3.04
Tb11.02.3260	Tb927.11.5560	hypothetical protein, conserved	0	45	107	21.99	19.18	1.14651	1.27178	0.31	0.65
Tb927.3.1550	Tb927.3.1550	hypothetical protein, conserved	0	45	107	16.39	14.3	1.14615	1.09379	0.46	0.77
Tb927.1.3170	Tb927.1.3170	hypothetical protein, conserved	0	37	88	44.52	38.85	1.14595	1.17536	0.6	1.74
Tb927.10.13330	Tb927.10.13330	paraflagellar rod component, putative (PFC20)	Cytoskeleton	53	126	14.45	12.61	1.14592	1.54858	0.25	0.36
Tb11.02.4380	Tb927.11.6530	hypothetical protein, conserved	0	66	157	58.39	50.97	1.14558	0.700706	0.6	1.18
Tb927.7.2310	Tb927.7.2310	DNA primase small subunit, putative	DNA synthesis, modification, repair	29	69	25.29	22.08	1.14538	0.635115	0.71	0.86
Tb11.01.0130	Tb927.11.8430	hypothetical protein, conserved	0	21	50	29.52	25.79	1.14463	1.89621	0.87	3.44
Tb927.7.3780	Tb927.7.3780	poly(A) polymerase, putative	RNA processing	34	81	18.18	15.89	1.14412	1.00783	0.31	0.17
Tb11.02.1510	Tb927.11.4010	hypothetical protein, conserved	0	39	93	12.53	10.96	1.14325	1.1073	0.39	0.88
Tb927.4.2770	Tb927.4.2770	hypothetical protein, conserved	0	39	93	41.98	36.73	1.14293	1.46715	0.36	0.59
Tb927.10.7200	Tb927.10.7200	hypothetical protein, conserved	0	31	74	13.47	11.79	1.14249	1.2896	0.24	0.2
Tb927.8.3280	Tb927.8.3280	hypothetical protein, conserved	0	13	31	13	11.38	1.14236	0.956161	0.52	0.97
Tb927.6.4490	Tb927.6.4490	hypothetical protein, conserved	0	44	105	96.51	84.51	1.142	0.790023	0.73	0.79
Tb927.8.4000	Tb927.8.4000	hypothetical protein, conserved	0	62	148	35.81	31.37	1.14154	0.597672	0.6	0.38
Tb927.8.1850	Tb927.8.1850	mitochondrial calcium uptake 1	Mitochondrial pathway	31	74	27.76	24.32	1.14145	1.30104	0.52	0.78
Tb927.2.3480	Tb927.2.3480	hypothetical protein, conserved,transcription elongation factor s-II, putative (TFIIS2-2)	RNA synthesis II	18	43	17.34	15.2	1.14079	1.45428	0.97	1.12
Tb927.10.4290	Tb927.10.4290	hypothetical protein, conserved	0	18	43	24.01	21.05	1.14062	1.07378	0.3	0.6
Tb927.1.1960	Tb927.1.1960	chaperone protein DNAj, putative	Chaperone	33	79	18.43	16.18	1.13906	1.19428	0.28	0.3
Tb927.6.1220	Tb927.6.1220	hypothetical protein, conserved	0	33	79	21.45	18.85	1.13793	1.68286	0.47	1.04
Tb11.02.2700	Tb927.11.5050	fumarate hydratase, class I (FHm)	Citric acid cycle	63	151	41.7	36.67	1.13717	1.20565	0.45	2.79
Tb09.244.2550	Tb927.9.15480	hypothetical protein	0	20	48	13.36	11.76	1.13605	1.72766	0.93	5.62
Tb927.8.1250	Tb927.8.1250	hypothetical protein, conserved, predicted GPI anchor	membrane	25	60	11.44	10.07	1.13605	1.17714	0.53	0.78
Tb927.8.6090	Tb927.8.6090	ubiquitin-conjugating enzyme e2, putative	Ubiquitin & proteasome	25	60	59.06	52.01	1.13555	1.62	1.62	0.92
Tb11.01.6850	Tb927.11.15200	hypothetical protein, conserved	0	15	36	80.34	70.75	1.13555	#N/A	0.99	5.07
Tb927.10.15470	Tb927.10.15470	hypothetical protein, conserved	0	45	108	34.36	30.26	1.13549	0.86623	0.4	0.35
Tb927.8.1580	Tb927.8.1580	hypothetical protein, conserved	0	25	60	33.11	29.16	1.13546	0.932044	1.05	1.64
Tb11.02.4900	Tb927.11.7050	hypothetical protein, conserved	0	15	36	34.12	30.05	1.13544	1.16288	0.55	1.23
Tb927.6.670	Tb927.6.670	exosome complex PH subunit (RRP45)	RNA degradation	35	84	35.39	31.17	1.13539	1.00039	0.69	0.71
Tb927.2.2470	Tb927.2.2470	RNA-editing complex protein,KREPA1 (KREPA1)	Mitochondrial RNA	40	96	19.29	16.99	1.13537	1.15497	0.4	0.58
Tb11.02.2980	Tb927.11.5310	hypothetical protein, conserved	0	30	72	16.8	14.8	1.13514	1.39875	0.42	0.91
Tb927.10.13350	Tb927.10.13350	hypothetical protein, conserved	0	47	113	15.47	13.64	1.13416	1.06376	0.87	0.26
Tb11.01.7770	Tb927.11.16110	FG-GAP repeat protein, putative,intergrin alpha chain protein, putative	Cytoskeleton	96	231	50.17	44.3	1.13251	1.09216	0.23	0.33
Tb09.211.3970	Tb927.9.13100	ankyrin repeat protein, putative	Cytoskeleton	27	65	55.27	48.82	1.13212	1.55509	1.27	4.59
Tb09.160.0550	Tb927.9.1650	hypothetical protein, conserved	0	27	65	27.08	23.92	1.13211	0.875486	0.5	0.3
Tb11.01.1940	Tb927.11.10180	hypothetical protein, conserved	0	27	65	16.61	14.68	1.13147	0.897002	0.35	0.62
Tb927.1.1130	Tb927.1.1130	glycerol-3-phosphate dehydrogenase (FAD-dependent), putative	Glucose & glycerol	44	106	26.2	23.16	1.13126	1.08778	0.43	0.4
Tb927.4.5000	Tb927.4.5000	hypothetical protein, conserved	0	66	159	28.23	24.96	1.13101	0.92854	0.56	0.19
Tb927.4.1280	Tb927.4.1280	hypothetical protein, conserved	0	22	53	20.29	17.94	1.13099	0.936711	0.94	4.29
Tb927.3.3050	Tb927.3.3050	hypothetical protein, conserved	0	39	94	14.18	12.54	1.13078	1.05817	0.58	0.37
Tb927.5.1600	Tb927.5.1600	hypothetical protein, conserved	0	39	94	23.18	20.5	1.13073	1.31222	0.16	0.25
Tb11.01.2340	Tb927.11.10570	hypothetical protein, conserved	Mitochondrial translation	41	99	45.19	40.04	1.12862	0.740887	0.68	0.97
Tb927.10.6650	Tb927.10.6650	G10 protein homologue, putative, unknown function	0	12	29	18.26	16.19	1.12786	0.964245	0.46	2.1
Tb11.02.4485	Tb927.11.6640	cytochrome b5, putative (CYB5)	Electron transport	24	58	66.03	58.55	1.12775	2.44401	1.28	7.22
Tb927.3.960	Tb927.3.960	protein transport protein Sec61 gamma subunit, putative	Vesicular transport	24	58	126.69	112.34	1.12774	0.764844	0.77	1.17
Tb927.7.2750	Tb927.7.2750	protein kinase, putative	Protein kinase	55	133	65.96	58.52	1.12714	1.29556	0.36	0.57
Tb927.2.2500	Tb927.2.2500	hypothetical protein, conserved	0	19	46	24.81	22.04	1.12568	1.92016	0.83	1.73
Tb927.5.620	Tb927.5.620	hypothetical protein	0	19	46	16.57	14.72	1.12568	1.22269	0.27	0.34
Tb927.8.1790	Tb927.8.1790	hypothetical protein, conserved	0	45	109	105.64	93.89	1.12515	0.756659	1.17	3.29
Tb927.2.1850	Tb927.2.1850	hypothetical protein, conserved	0	26	63	20.32	18.06	1.12514	1.29638	0.69	3.03
Tb11.01.7240	Tb927.11.15600	histone deacetylase 2 (HDAC2)	Chromatin	33	80	21.42	19.05	1.12441	1.21881	0.55	2.05
Tb927.3.1590	Tb927.3.1590	MRB complex protein mitochondrial RNA binding complex 1 subunit	mitochondrial RNA	66	160	36.3	32.29	1.12419	0.824062	0.27	0.12
Tb927.1.1720	Tb927.1.1720	hypothetical protein, conserved	0	21	51	18.9	16.84	1.12233	0.786797	0.76	0.8
Tb927.7.3190	Tb927.7.3190	hypothetical protein, conserved	0	21	51	13.12	11.69	1.12233	0.729633	1.13	2.14
Tb927.8.1000	Tb927.8.1000	hypothetical protein, conserved	0	14	34	19.98	17.81	1.12184	1.28967	1.1	3.66
Tb927.6.2930	Tb927.6.2930	hypothetical protein, conserved	0	65	158	45.13	40.25	1.12124	1.43152	0.22	0.51
Tb927.10.7550	Tb927.10.7550	hypothetical protein, conserved	0	37	90	24.44	21.82	1.12007	0.751026	0.28	0.16
Tb927.7.4230	Tb927.7.4230	hypothetical protein, conserved	0	30	73	47.62	42.52	1.11994	0.913324	1.23	3.28
Tb11.01.5510	Tb927.11.13940	ubiquitin-conjugating enzyme e2, putative	Ubiquitin & proteasome	30	73	50.92	45.47	1.11986	2.4069	1.28	11.6
Tb927.4.3140	Tb927.4.3140	hypothetical protein, conserved	0	23	56	18.05	16.12	1.11973	0.973543	0.33	0.52
Tb09.211.2100	Tb927.9.10690	hypothetical protein, conserved	0	39	95	29.35	26.23	1.11895	1.10675	0.58	1.09
Tb09.211.2830	Tb927.9.11720	iron-sulfur cluster assembly protein, putative	Mitochondrial pathway	78	190	158.78	141.91	1.11888	0.967823	0.84	0.67
Tb11.02.2480	Tb927.11.4870	hypothetical protein, conserved	Mitochondrial pathway	55	134	91.66	81.94	1.11862	1.06044	0.91	1.47
Tb11.02.3050	Tb927.11.5370	hypothetical protein, conserved	0	32	78	17.04	15.24	1.11811	1.30915	0.26	0.63
Tb927.10.7270	Tb927.10.7270	hypothetical protein, conserved	0	16	39	11.1939	10.0115	1.1181	1.0725	0.528749	1.77422
Tb11.02.5165	Tb927.11.7260	hypothetical protein, conserved	0	16	39	74.8	66.9	1.11809	#N/A	0.82	1.25
Tb927.10.11180	Tb927.10.11180	E1-like ubiquitin-activating enzyme, putative,ATG7/CVT2/APG7, putative (ATG7)	Ubiquitin & proteasome	41	100	19.98	17.88	1.11745	0.864887	0.43	0.59
Tb11.01.3490	Tb927.11.11620	hypothetical protein, conserved	0	50	122	77.05	68.98	1.11699	1.36866	0.84	9.49
Tb11.02.2280	Tb927.11.4680	hypothetical protein, conserved	mitochondrial pathway	43	105	45.62	40.87	1.11622	1.34635	1.01	0.7
Tb927.10.5400	Tb927.10.5400	hypothetical protein, conserved	Mitochondrial pathway	43	105	27.52	24.66	1.11598	1.61415	1.08	1.26
Tb927.10.4460	Tb927.10.4460	leucine carboxyl methyltransferase, putative	Amino acid metabolism	27	66	33.03	29.62	1.11512	1.01848	0.97	5.26
Tb927.8.5360	Tb927.8.5360	hypothetical protein, conserved	0	9	22	20.35	18.25	1.11507	0.837372	0.31	0.7
Tb11.02.0610	Tb927.11.3110	hypothetical protein, conserved	0	18	44	23.84	21.38	1.11506	0.639877	0.77	0.71
Tb927.8.700	Tb927.8.700	DNA repair and recombination helicase protein PIF7	Mitochondrial DNA	45	110	16.67	14.95	1.11505	0.902553	0.22	0.36
Tb927.4.3370	Tb927.4.3370	hypothetical protein, conserved	0	119	291	143.18	128.47	1.1145	0.669346	0.26	0.63
Tb11.01.2695	Tb927.11.10930	delta tubulin,tubulin delta chain (TUBD1)	Cytoskeleton	38	93	28.54	25.63	1.11354	0.675046	0.68	1.18
Tb927.4.3530	Tb927.4.3530	hypothetical protein, conserved	0	29	71	15.01	13.48	1.1135	0.853047	0.6	0.15
Tb927.10.3570	Tb927.10.3570	KREX2	Mitochondrial RNA	47	115	19.04	17.1	1.11345	0.748085	0.37	0.23
Tb11.01.5700	Tb927.11.14110	TFIIH basal transcription factor subunit (TSP2)	RNA synthesis II	29	71	24.42	21.94	1.11304	0.817538	0.45	1.59
Tb11.02.2310	Tb927.11.4700	prostaglandin f synthase	Lipids & fatty acids	742	1817	986.33	886.23	1.11295	1.0138	0.29	0.43
Tb927.1.2750	Tb927.1.2750	hypothetical protein, conserved	0	20	49	43.61	39.2	1.1125	0.899826	0.56	0.8
Tb11.01.6090	Tb927.11.14490	RNA polymerase subunit, putative (RPB7)	RNA synthesis II	20	49	38.58	34.68	1.11246	1.43344	0.64	3.99
Tb927.10.13520	Tb927.10.13520	hypothetical protein, conserved	0	31	76	21.28	19.15	1.11123	0.916508	0.77	0.7
Tb11.01.8570	Tb927.11.16810	dynein light intermediate chain D1bLIC, putative	Cytoskeleton	22	54	19.33	17.4	1.11092	1.09614	0.7	0.65
Tb11.01.2620	Tb927.11.10850	hypothetical protein, conserved	0	22	54	19.28	17.36	1.1106	0.742316	0.55	0.57
Tb927.10.1820	Tb927.10.1820	hypothetical protein, conserved	0	11	27	15.29	13.77	1.11038	1.69577	0.12	1.17
Tb927.10.15000	Tb927.10.15000	hypothetical protein, conserved	0	33	81	28.71	25.86	1.11021	0.946044	0.31	0.13
Tb927.3.3490	Tb927.3.3490	high mobility group protein, putative (TDP1)	Chromatin	136	334	184.11	165.9	1.10976	1.30672	0.63	0.72
Tb927.10.7060	Tb927.10.7060	nucleoporin interacting component (NUP93), putative	Nucleo-cytoplasmic transport	35	86	14.57	13.13	1.10967	0.917439	0.54	0.92
Tb11.02.0970	Tb927.11.3480	hypothetical protein, conserved	0	59	145	30.49	27.49	1.10913	0.809538	0.23	0.29
Tb11.01.2830	Tb927.11.11040	hypothetical protein, conserved	0	24	59	30.79	27.77	1.10875	1.47149	0.28	0.37
Tb927.8.6450	Tb927.8.6450	inhibitor of cysteine peptidase (ICP)	Protease or peptidase	85	209	256.93	231.8	1.10841	1.15023	1.63	4.36
Tb927.6.3530	Tb927.6.3530	hypothetical protein, conserved	0	76	187	99.59	89.91	1.10766	1.9381	1.01	1.89
Tb11.02.0660	Tb927.11.3160	hypothetical protein, conserved	0	39	96	36.71	33.16	1.10706	1.50491	0.24	0.48
Tb927.7.6890	Tb927.7.6890	hypothetical protein, conserved	0	28	69	40.44	36.56	1.10613	0.660865	0.71	0.62
Tb927.7.3000	Tb927.7.3000	kinesin, putative	Cytoskeleton	43	106	11.78	10.65	1.1061	1.25847	0.51	0.02
Tb11.02.3920	Tb927.11.6090	tatD related deoxyribonuclease, putative	DNA synthesis, modification, repair	28	69	30.77	27.82	1.10604	0.613902	0.83	0.94
Tb927.5.1060	Tb927.5.1060	mitochondrial processing peptidase, beta subunit, putative,	Mitochondrial biogenesis	99	244	74.35	67.24	1.10574	1.15838	0.7	1.26
Tb11.01.2200	Tb927.11.10430	hypothetical protein, conserved	0	30	74	19.4	17.56	1.10478	0.911581	0.37	0.38
Tb927.10.7510	Tb927.10.7510	chromatin binding protein, putative	Chromatin	17	42	12.77	11.57	1.10372	0.815396	0.58	0.28
Tb927.5.2850	Tb927.5.2850	radial spoke protein RSP2, putative	Cytoskeleton	49	121	34.74	31.48	1.10356	1.07874	0.68	0.34
Tb11.01.2290	Tb927.11.10520	protein kinase, putative,tyrosine kinase, putative	Protein kinase	49	121	14.29	12.95	1.10347	1.1043	0.4	0.05
Tb927.8.5790	Tb927.8.5790	hypothetical protein	0	34	84	79.31	71.89	1.10321	1.79326	0.32	0.42
Tb927.3.2480	Tb927.3.2480	hypothetical protein, conserved	0	17	42	24.74	22.43	1.10299	1.09165	0.98	1.27
Tb927.8.7970	Tb927.8.7970	hypothetical protein	0	19	47	14.13	12.82	1.10218	2.04069	1.18	4.55
Tb927.2.4560	Tb927.2.4560	hypothetical protein, conserved	0	19	47	12.42	11.27	1.10204	0.832689	0.62	0.47
Tb11.55.0025	Tb927.11.1550	hypothetical protein, conserved	0	38	94	26.64	24.18	1.10174	1.56655	0.43	0.54
Tb927.3.1430	Tb927.3.1430	chaperone protein DNAj, putative	Chaperone	19	47	18.21	16.53	1.10163	1.13619	0.51	0.93
Tb09.160.5240	Tb927.9.7170	hypothetical protein, conserved	Mitochondrial translation	59	146	46	41.77	1.10127	0.944334	0.68	0.69
Tb927.10.5510	Tb927.10.5510	endonuclease/exonuclease/phosphatase, putative	DNA synthesis, modification, repair	21	52	13.68	12.43	1.10056	1.34272	0.86	1.55
Tb927.8.2740	Tb927.8.2740	mitochondrial RNA binding protein (TbRBP38)	Mitochondrial RNA	44	109	47.78	43.43	1.10016	1.02334	0.6	0.1
Tb11.46.0012	Tb927.11.1950	hypothetical protein, conserved	0	23	57	37.99	34.54	1.09988	1.94973	0.83	2.63
Tb11.02.0140	Tb927.11.2540	hypothetical protein, conserved	0	46	114	56.83	51.68	1.09965	0.950525	0.67	1.48
Tb11.02.5580	Tb927.11.7590	hypothetical protein, conserved	0	52	129	19.62	17.86	1.09854	1.33456	0.22	0.21
Tb11.01.6900	Tb927.11.15250	hypothetical protein, conserved	0	31	77	18.34	16.71	1.09755	0.790372	0.47	0.19
Tb09.211.4740	Tb927.9.14200	hypothetical protein, conserved	Electron transport	29	72	27.58	25.13	1.09749	1.49198	0.62	1.74
Tb927.5.3050	Tb927.5.3050	poly(ADP-ribose) polymerase, putative	Enzyme	29	72	18.59	16.94	1.0974	1.87009	0.33	0.37
Tb11.18.0017	Tb927.11.2090	choline kinase (EK1)	Lipids & fatty acids	31	77	26.41	24.07	1.09722	0.923355	0.39	0.3
Tb927.3.2820	Tb927.3.2820	TFIIF-stimulated CTD phosphatase, putative	Protein phosphatase	35	87	22.68	20.68	1.09671	0.889638	0.45	0.8
Tb11.02.0830	Tb927.11.3330	hypothetical protein, conserved	0	41	102	14.27	13.03	1.09517	1.23196	0.63	0.31
Tb927.10.240	Tb927.10.240	PEX14 peroxin 14	Glycosome biogenesis	51	127	51.15	46.74	1.09435	1.31688	0.36	0.21
Tb927.10.16120	Tb927.10.16120	inosine-5'-monophosphate dehydrogenase,IMP dehydrogenase	Nucleotides-Purines	53	132	43.54	39.79	1.09424	1.04435	0.64	0.74
Tb927.10.6640	Tb927.10.6640	COP-coated vesicle membrane protein erv25 precursor,	Vesicular transport	61	152	88.44	80.86	1.09374	1.15477	0.68	2.37
Tb11.03.0370	Tb927.11.770	hypothetical protein, conserved	0	12	30	12.77	11.71	1.09052	1.90899	0.56	0.43
Tb927.7.5310	Tb927.7.5310	hypothetical protein, conserved	0	30	75	16.65	15.27	1.09037	1.46251	0.72	1.77
Tb927.10.4830	Tb927.10.4830	hypothetical protein, conserved	0	18	45	32.83	30.11	1.09034	1.62171	0.42	0.43
Tb11.02.4060	Tb927.11.6190	hypothetical protein, conserved	0	10	25	25.25	23.16	1.09024	0.94318	1.78	1.17
Tb09.211.1600	Tb927.9.10070	hypothetical protein, conserved	Mitochondrial pathway	58	145	67.57	61.98	1.09019	1.24154	0.4	0.31
Tb11.01.6800	Tb927.11.15150	1-acyl-sn-glycerol-3-phosphate acyltransferase, putative	Lipids & fatty acids	36	90	48.73	44.7	1.09016	1.47609	0.87	0.88
Tb927.10.5880	Tb927.10.5880	Proteophosphoglycan, putative	0	40	100	23.47	21.53	1.09011	1.66262	0.84	1.15
Tb927.4.1640	Tb927.4.1640	UDP-galactose transporter, putative	Glycan synthesis & metabolism	26	65	28.07	25.75	1.0901	1.03701	1.26	2.51
Tb927.7.7270	Tb927.7.7270	hypothetical protein, conserved	0	34	85	15.85	14.54	1.0901	1.02106	0.69	0.7
Tb927.1.3290	Tb927.1.3290	hypothetical protein, conserved	0	54	135	20.09	18.43	1.09007	0.945743	0.33	0.08
Tb927.1.2730	Tb927.1.2730	hypothetical protein, conserved	0	30	75	31.11	28.54	1.09005	0.880054	1.54	8.62
Tb927.7.4860	Tb927.7.4860	hypothetical protein, conserved	0	16	40	17.32	15.89	1.08999	1.05545	0.52	0.4
Tb927.10.4090	Tb927.10.4090	hypothetical protein, conserved	0	10	25	46.16	42.35	1.08996	1.17202	0.3	0.23
Tb927.7.5220	Tb927.7.5220	protein kinase, putative	Protein kinase	52	130	11.39	10.45	1.08995	1.51233	0.49	0.27
Tb927.3.3600	Tb927.3.3600	hypothetical protein	0	8	20	18.54	17.01	1.08995	0.407631	0.6	1.18
Tb927.5.1900	Tb927.5.1900	hypothetical protein, conserved	0	36	90	19.39	17.79	1.08994	1.0813	0.55	0.3
Tb11.01.1020	Tb927.11.9260	hypothetical protein, conserved	0	16	40	14.19	13.02	1.08986	0.800308	0.68	1.6
Tb927.5.1080	Tb927.5.1080	RBP22	RNA binding	8	20	12.38	11.36	1.08979	1.2527	0.71	0.67
Tb927.8.1470	Tb927.8.1470	hypothetical protein, conserved	0	22	55	13.98	12.83	1.08963	0.813748	0.59	1.04
Tb927.6.4030	Tb927.6.4030	superoxide dismutase, putative	Redox pathways	55	138	76.72	70.63	1.08622	1.36974	1.28	2.47
Tb927.5.3590	Tb927.5.3590	hypothetical protein, conserved	0	47	118	28.4	26.16	1.08563	1.18377	0.3	0.26
Tb09.244.2830	Tb927.9.15020	hypothetical protein, conserved	0	35	88	37.13	34.25	1.08409	0.914198	0.24	0.29
Tb927.4.2450	Tb927.4.2450	thioredoxin, putative	Redox pathways	105	264	93.8	86.54	1.08389	1.58716	0.51	4.05
Tb11.47.0025	Tb927.11.1240	hypothetical protein, conserved	0	31	78	27.43	25.32	1.08333	1.47832	0.71	2.5
Tb927.10.16090	Tb927.10.16090	hypothetical protein, conserved	Mitochondrial translation	33	83	15.1	13.94	1.08321	0.984954	0.6	0.96
Tb11.01.5910	Tb927.11.14300	dynein intermediate chain IC70, putative	Cytoskeleton	83	209	50.65	46.8	1.08226	0.815588	0.4	0.23
Tb927.4.4690	Tb927.4.4690	hypothetical protein, conserved	0	52	131	68.63	63.44	1.08181	1.14833	1.47	5.54
Tb11.02.3510	Tb927.11.5760	hypothetical protein, conserved	0	25	63	27.72	25.63	1.08155	0.956793	0.58	1.78
Tb927.8.6110	Tb927.8.6110	hypothetical protein, conserved	0	173	436	127.33	117.75	1.08136	1.13729	0.85	0.26
Tb11.02.2520	Tb927.11.4910	hypothetical protein, conserved,predicted ankyrin repeat family protein	0	90	227	84.29	78.01	1.0805	0.94997	0.57	0.49
Tb927.6.3320	Tb927.6.3320	ferric reductase transmembrane protein, putative	Enzyme	21	53	32.22	29.84	1.07976	2.03259	0.69	3.01
Tb927.8.3710	Tb927.8.3710	hypothetical protein, conserved	0	38	96	17.7	16.4	1.07927	0.947717	0.44	0.17
Tb927.4.3110	Tb927.4.3110	tRNA-dihydrouridine synthase 4, putative	rRNA-tRNA processing	19	48	16.65	15.43	1.07907	0.691966	0.55	0.38
Tb927.2.5080	Tb927.2.5080	hypothetical protein, conserved	0	36	91	25.67	23.81	1.07812	1.92039	1.04	0.85
Tb927.5.3670	Tb927.5.3670	DNA repair protein, putative	DNA synthesis, modification, repair	70	177	20.72	19.22	1.07804	1.28341	0.78	0.32
Tb927.10.8940	Tb927.10.8940	hypothetical protein, conserved	0	159	402	142.04	131.77	1.07794	0.966696	0.74	2.18
Tb927.10.1000	Tb927.10.1000	hypothetical protein	0	34	86	77.83	72.23	1.07753	#N/A	0.19	0.22
Tb927.8.4600	Tb927.8.4600	hypothetical protein, conserved	0	17	43	18.09	16.79	1.07743	1.29518	0.65	1.94
Tb11.01.1070	Tb927.11.9300	hypothetical protein, conserved	0	32	81	20.99	19.5	1.07641	0.76593	0.5	0.43
Tb09.211.1690	Tb927.9.10230	HSP20 domain (p23-like)	chaperone	233	590	508.04	472.03	1.07629	0.987381	0.61	2.51
Tb11.01.7790	Tb927.11.16120	hypothetical protein, conserved	0	30	76	18.07	16.79	1.07624	0.993106	0.31	0.93
Tb927.4.3350	Tb927.4.3350	hypothetical protein, conserved	0	30	76	26.42	24.55	1.07617	0.924685	0.77	0.6
Tb11.03.0170	Tb927.11.950	DRBD14	RNA binding	30	76	23.39	21.74	1.0759	1.01874	0.35	1.42
Tb927.3.3470	Tb927.3.3470	cytochrome b5, putative (CYB5)	Electron transport	15	38	30.53	28.38	1.07576	1.99033	0.35	0.98
Tb927.8.1150	Tb927.8.1150	hypothetical protein, conserved	0	43	109	46.15	42.92	1.07526	1.21725	0.93	3.42
Tb927.4.3030	Tb927.4.3030	hypothetical protein, conserved	0	28	71	21.83	20.31	1.07484	1.24141	0.54	0.95
Tb927.10.3890	Tb927.10.3890	phosphatidylinositol-4-phosphate 5-kinase, putative (PIP5KII-alpha)	Signalling	43	109	18.83	17.52	1.07477	1.1908	0.32	0.92
Tb09.160.2460	Tb927.9.3860	hypothetical protein, conserved	0	39	99	19.58	18.23	1.07405	0.911746	0.23	0.35
Tb927.10.1160	Tb927.10.1160	hypothetical protein, conserved	Mitochondrial pathway	39	99	96.48	89.86	1.07367	1.28159	1.24	1.8
Tb11.02.0960	Tb927.11.3470	endosomal integral membrane protein, putative	Vesicular transport	26	66	15.74	14.66	1.07367	1.21769	0.64	2.25
Tb09.211.4390	Tb927.9.13570	hypothetical protein, conserved	0	26	66	10.81	10.07	1.07349	2.12457	1.05	2.53
Tb927.5.4140	Tb927.5.4140	hypothetical protein, conserved	0	13	33	13.07	12.18	1.07307	1.38485	0.23	0.29
Tb11.01.2790	Tb927.11.11000	hypothetical protein, conserved	0	24	61	17.88	16.67	1.07259	1.01917	0.24	0.34
Tb927.1.3910	Tb927.1.3910	hypothetical protein, conserved	0	46	117	18.64	17.39	1.07188	0.791469	0.29	0.57
Tb927.7.5050	Tb927.7.5050	hypothetical protein, conserved	0	68	173	25.68	23.98	1.07089	1.01773	0.42	0.29
Tb11.02.2490	Tb927.11.4880	hypothetical protein, conserved	0	44	112	58.91	55.02	1.0707	1.04604	0.58	2.03
Tb927.6.1660	Tb927.6.1660	hypothetical protein, conserved	0	75	191	48.33	45.16	1.07019	0.886225	0.36	0.12
Tb09.211.1940	Tb927.9.10560	hypothetical protein, conserved	0	53	135	115.56	108.01	1.0699	0.91216	1.44	1.31
Tb11.55.0023	Tb927.11.1570	hypothetical protein, conserved	0	84	214	93.99	87.86	1.06977	0.997924	1.59	2.11
Tb927.4.1940	Tb927.4.1940	hypothetical protein, conserved	0	31	79	23.67	22.13	1.06959	0.871133	0.22	0.42
Tb927.10.4470	Tb927.10.4470	hypothetical protein, conserved	0	71	181	24.83	23.22	1.06934	1.04704	0.69	0.65
Tb927.10.750	Tb927.10.750	hypothetical protein, conserved	0	40	102	116.14	108.66	1.06884	2.13117	1.24	1.17
Tb927.1.4700	Tb927.1.4700	hypothetical protein, conserved	0	49	125	56.37	52.77	1.06822	1.75053	0.9	3.19
Tb927.7.6560	Tb927.7.6560	hypothetical protein, conserved	0	9	23	14.54	13.63	1.06676	1.50101	1.99	4.19
Tb927.8.6320	Tb927.8.6320	hypothetical protein, conserved	0	18	46	15.85	14.86	1.06662	1.33499	0.33	0.34
Tb927.4.1990	Tb927.4.1990	RNA helicase, SUV3 homologue, putative,in mitochondrion	Mitochondrion RNA	27	69	15.85	14.86	1.06662	2.09223	0.25	0.45
Tb927.8.6550	Tb927.8.6550	hypothetical protein, conserved	0	18	46	24.19	22.68	1.06658	0.999658	0.27	0.11
Tb927.10.1730	Tb927.10.1730	hypothetical protein, conserved	0	36	92	37.02	34.71	1.06655	1.57013	0.5	0.55
Tb11.55.0015	Tb927.11.1640	hypothetical protein, conserved	0	27	69	26.15	24.52	1.06648	1.17996	1.15	0.54
Tb927.6.5020	Tb927.6.5020	cyclin 7, putative,CYC2-like cyclin, putative (CYC7)	Cell cycle	18	46	30.98	29.05	1.06644	1.78743	1.86	16.66
Tb11.01.4330	Tb927.11.12490	hypothetical protein, conserved	0	45	115	29.89	28.03	1.06636	1.5109	0.41	0.23
Tb11.01.1410	Tb927.11.9650	hypothetical protein, conserved	0	18	46	13.66	12.81	1.06635	1.33648	0.41	0.71
Tb927.4.5040	Tb927.4.5040	dihydrolipoamide dehydrogenase, putative	Enzyme	63	161	38.25	35.87	1.06635	0.862818	0.49	0.39
Tb927.2.2830	Tb927.2.2830	hypothetical protein, conserved	0	9	23	10.72	10.06	1.06561	2.47408	1.02	2.95
Tb11.02.4320	Tb927.11.6460	hypothetical protein, conserved	0	59	151	22.73	21.34	1.06514	1.10194	0.53	0.32
Tb927.10.5210	Tb927.10.5210	TFIIH basal transcription factor subunit (p52)	RNA synthesis II	25	64	18.36	17.25	1.06435	0.933512	0.45	1.51
Tb927.7.1790	Tb927.7.1790	Adenine phosphoribosyltransferase, putative	Nucleotides-Purines	66	169	105.23	98.87	1.06433	1.32414	1.02	2.61
Tb927.10.2150	Tb927.10.2150	hypothetical protein, conserved	0	16	41	27.41	25.77	1.06364	0.972475	0.87	1.71
Tb927.10.8990	Tb927.10.8990	hypothetical protein, conserved	0	16	41	14.05	13.21	1.06359	1.30455	0.8	2.16
Tb927.7.3420	Tb927.7.3420	FKBP12 (TOR complex)	Signalling	39	100	127.3	119.77	1.06287	0.99255	0.39	0.17
Tb927.4.3430	Tb927.4.3430	hypothetical protein, conserved	0	23	59	77.13	72.6	1.0624	1.11648	0.56	0.34
Tb927.8.7050	Tb927.8.7050	mu-adaptin 4, putative,adaptor complex AP-4 medium subunit, putative	Vesicular transport	23	59	18.6	17.51	1.06225	1.12844	0.35	0.58
Tb11.01.3160	Tb927.11.11350	hypothetical protein, conserved	0	53	136	34.58	32.56	1.06204	1.1896	0.81	3.35
Tb11.02.0620	Tb927.11.3120	nucleolar GTP-binding protein 1 (NOG1)	rRNA-tRNA processing	60	154	33.65	31.69	1.06185	0.836495	0.28	0.04
Tb927.7.2240	Tb927.7.2240	hypothetical protein, conserved	0	67	172	45.24	42.61	1.06172	0.874532	0.3	0.07
Tb927.3.1340	Tb927.3.1340	ZC3H7	RNA binding	37	95	23.19	21.85	1.06133	0.872183	0.43	0.25
Tb927.5.1560	Tb927.5.1560	ATP-dependent DEAD/H RNA helicase, putative, no clear yeast homologue	RNA	51	131	24.89	23.46	1.06095	0.824246	0.35	0.5
Tb09.160.5300	Tb927.9.7230	ADP-ribosylation factor-like protein, putative (ARL1B)	Vesicular transport	14	36	26.59	25.08	1.06021	1.09243	1.02	2.55
Tb11.01.0690	Tb927.11.8960	hypothetical protein, conserved	0	63	162	18.6	17.55	1.05983	1.38577	0.32	0.2
Tb11.03.0510	Tb927.11.570	hypothetical protein, conserved	0	21	54	41.15	38.83	1.05975	0.895113	0.57	0.3
Tb11.55.0005	Tb927.11.1750	hypothetical protein, conserved	0	35	90	31.04	29.29	1.05975	0.759654	1.15	1.42
Tb927.7.1520	Tb927.7.1520	hypothetical protein, conserved	0	7	18	26.63	25.13	1.05969	0.948937	0.27	0.43
Tb927.10.6580	Tb927.10.6580	hypothetical protein	0	28	72	18.73	17.68	1.05939	1.3067	0.67	0.29
Tb927.10.9930	Tb927.10.9930	hypothetical protein, conserved	0	40	103	24.91	23.53	1.05865	0.907232	0.14	0.43
Tb09.211.3200	Tb927.9.12120	mitochondrial carrier protein, MCP1	Mitochondrial pathway	47	121	52.27	49.38	1.05853	1.037	0.64	1.73
Tb927.6.3080	Tb927.6.3080	hypothetical protein	0	33	85	66.08	62.45	1.05813	1.85829	1.28	4.03
Tb927.3.1720	Tb927.3.1720	hypothetical protein, conserved	0	26	67	101.01	95.5	1.0577	1.81561	1.49	3.6
Tb927.2.3910	Tb927.2.3910	beta-ketoacyl synthase family protein, putative	Lipids & fatty acids	26	67	19.1	18.06	1.05759	0.699048	0.42	0.46
Tb11.01.0510	Tb927.11.8030	hypothetical protein, conserved	0	38	98	33.46	31.66	1.05685	0.951508	0.73	1.12
Tb927.7.1000	Tb927.7.1000	DNA repair and recombination helicase protein PIF1, putative	Mitochondrial DNA	43	111	22.8	21.59	1.05604	0.888191	0.19	0.16
Tb11.01.7260	Tb927.11.15620	hypothetical protein, conserved	0	43	111	25.32	23.98	1.05588	0.932898	0.63	1.14
Tb927.2.4980	Tb927.2.4980	hypothetical protein, conserved	0	43	111	56.55	53.56	1.05583	0.695739	0.89	3.29
Tb11.01.2530	Tb927.11.10760	kinesin-like protein, putative	Cytoskeleton	43	111	25.6	24.25	1.05567	1.13406	0.24	0.2
Tb11.01.6620	Tb927.11.14980	hypothetical protein, conserved	Mitochondrial translation	72	186	52.16	49.44	1.05502	0.670047	0.27	0.23
Tb927.6.3170	Tb927.6.3170	hypothetical protein, conserved	0	41	106	32.95	31.25	1.0544	0.973565	0.72	0.82
Tb927.7.2110	Tb927.7.2110	hypothetical protein, conserved	0	29	75	42.38	40.21	1.05397	2.19938	0.52	2.85
Tb11.01.0330	Tb927.11.8220	aurora B kinase (AUK1)	Cell cycle	29	75	34.44	32.68	1.05386	1.15591	0.56	1.57
Tb927.10.2930	Tb927.10.2930	hypothetical protein, conserved	0	39	101	19.13	18.18	1.05226	1.61438	0.52	3.68
Tb927.4.1760	Tb927.4.1760	hypothetical protein, conserved	0	22	57	51.32	48.78	1.05207	1.4229	0.43	1.67
Tb927.10.4890	Tb927.10.4890	hypothetical protein, conserved	0	27	70	32.92	31.31	1.05142	1.04334	0.61	1.11
Tb927.5.3280	Tb927.5.3280	hypothetical protein, conserved	0	49	127	15.16	14.42	1.05132	1.03448	0.49	0.07
Tb927.4.1600	Tb927.4.1600	hypothetical protein, conserved	0	27	70	42.31	40.25	1.05118	1.8505	0.54	1.49
Tb11.02.2090	Tb927.11.4510	hypothetical protein, conserved	0	54	140	11.1	10.56	1.05114	1.49496	1.15	0.03
Tb927.10.14200	Tb927.10.14200	syntaxin 5	Vesicular transport	32	83	35.92	34.18	1.05091	0.975347	0.39	1.72
Tb11.03.0530	Tb927.11.550	SCD6	RNA degradation	32	83	41.93	39.91	1.05061	1.25611	0.38	0.71
Tb927.8.2870	Tb927.8.2870	hypothetical protein, conserved	0	37	96	14.56	13.86	1.05051	1.65505	0.38	0.44
Tb11.01.4280	Tb927.11.12440	hypothetical protein, conserved	0	47	122	42.4	40.38	1.05002	0.832335	0.42	0.33
Tb927.4.2910	Tb927.4.2910	hypothetical protein, conserved	0	25	65	15.73	15	1.04867	1.18754	0.78	1.32
Tb11.01.0190	Tb927.11.8360	hypothetical protein	0	5	13	13.36	12.74	1.04867	#N/A	0.51	1.73
Tb09.160.4800	Tb927.9.6570	hypothetical protein, conserved	0	5	13	12.29	11.72	1.04863	#N/A	0.88	2.52
Tb11.01.1850	Tb927.11.10090	hypothetical protein, conserved	0	20	52	17.7	16.88	1.04858	1.18299	1.07	1.03
Tb11.01.7360	Tb927.11.15720	hypothetical protein	0	10	26	21.18	20.2	1.04851	#N/A	0.58	0.65
Tb927.5.4040	Tb927.5.4040	hypothetical protein, conserved	Mitochondrial translation	50	130	22.49	21.45	1.04848	0.923826	0.31	0.02
Tb927.4.940	Tb927.4.940	hypothetical protein, conserved	0	10	26	18.61	17.75	1.04845	0.741816	0.78	0.74
Tb927.4.470	Tb927.4.470	snoRNP protein GAR1, putative	rRNA-tRNA processing	20	52	32.03	30.55	1.04845	0.751379	1.09	2.03
Tb927.10.2390	Tb927.10.2390	protein kinase, putative,casein kinase I, putative	Protein kinase	15	39	14.53	13.86	1.04834	2.40839	1.36	6.91
Tb927.7.1640	Tb927.7.1640	ras-like small GTPase, putative (TbEAR)	Signalling	50	130	31.89	30.42	1.04832	1.12408	0.34	0.27
Tb927.4.830	Tb927.4.830	hypothetical protein, conserved	0	20	52	45.78	43.67	1.04832	1.45731	0.47	0.9
Tb927.8.1010	Tb927.8.1010	chaperone protein DNAj, putative	Chaperone	20	52	14.99	14.3	1.04825	0.80592	0.96	1.85
Tb11.01.5900	Tb927.11.14290	vacuolar sorting protein, putative	Lysosome	15	39	24.34	23.22	1.04823	1.09834	1.07	2.29
Tb927.4.3730	Tb927.4.3730	hypothetical protein, conserved	0	20	52	43.1	41.12	1.04815	0.967928	0.58	0.95
Tb09.160.1090	Tb927.9.2350	serine/threonine protein kinase, putative	Protein kinase	50	130	18.3	17.46	1.04811	0.991737	0.73	0.22
Tb11.01.4550	Tb927.11.12700	hypothetical protein, conserved	0	15	39	36.61	34.93	1.0481	0.84663	0.22	0.29
Tb11.01.3150	Tb927.11.11340	gamma-tubulin complex subunit or spindle pole body component alp6, putative	Cytoskeleton	63	164	28.97	27.67	1.04698	0.960343	0.15	0.22
Tb11.03.0060	Tb927.11.1040	hypothetical protein, conserved	0	38	99	24.53	23.45	1.04606	1.07876	0.66	0.82
Tb927.7.3280	Tb927.7.3280	translation initiation factor IF-2, putative	Translation	33	86	16.82	16.08	1.04602	1.40342	0.24	0.07
Tb927.7.4310	Tb927.7.4310	hypothetical protein, conserved	0	28	73	21.56	20.62	1.04559	0.774408	0.1	0.21
Tb11.01.3890	Tb927.11.12070	hypothetical protein, conserved	0	23	60	27.14	25.98	1.04465	2.36412	0.56	4.62
Tb927.10.5590	Tb927.10.5590	protein phosphatase 2C, putative	Protein phosphatase	41	107	25.19	24.12	1.04436	1.10997	0.84	1.15
Tb927.10.2470	Tb927.10.2470	hypothetical protein, conserved	0	72	188	48.09	46.07	1.04385	2.76862	0.35	0.25
Tb927.5.3650	Tb927.5.3650	hypothetical protein, conserved	0	54	141	24.68	23.65	1.04355	1.29129	0.39	0.22
Tb927.7.6790	Tb927.7.6790	hypothetical protein, conserved	0	18	47	12.31	11.8	1.04322	1.4734	0.56	1.04
Tb927.4.440	Tb927.4.440	Mitochondrial pathway	Mitochondrial pathway	13	34	42.43	40.72	1.04199	2.49483	1.29	4.42
Tb927.10.250	Tb927.10.250	hypothetical protein, conserved	0	26	68	13.21	12.68	1.0418	1.36441	0.33	0.65
Tb927.8.5810	Tb927.8.5810	mitochondrial carrier protein, MCP24	Mitochondrial pathway	21	55	25.35	24.36	1.04064	0.922049	0.96	1.32
Tb09.211.0070	Tb927.9.8030	hypothetical protein, conserved	0	21	55	14.39	13.83	1.04049	1.12086	0.47	2.89
Tb927.3.1180	Tb927.3.1180	hypothetical protein, conserved	0	29	76	12.82	12.33	1.03974	0.767867	0.42	0.28
Tb11.02.5180	Tb927.11.7280	DNA-direcetd RNA polymerase II, subunit 9, putative (RPB9)	RNA synthesis II	37	97	101.8	97.93	1.03952	1.58164	0.48	0.73
Tb927.10.10800	Tb927.10.10800	palmitoyl acyltransferase 2, TbPAT2	lipids & fatty acids	16	42	13	12.52	1.03834	1.08424	0.43	0.7
Tb927.8.5960	Tb927.8.5960	hypothetical protein, conserved	0	16	42	35.52	34.21	1.03829	3.40694	0.53	0.76
Tb927.10.4320	Tb927.10.4320	hypothetical protein, conserved	0	24	63	13.3	12.81	1.03825	1.70276	0.27	0.42
Tb927.10.14110	Tb927.10.14110	Sjogren's syndrome autoantigen NA14 (human) and DIP13 (Chlamydomonas)	cytoskeleton	24	63	73.7584	71.0419	1.03824	1.04223	0.961776	1.52713
Tb927.10.8040	Tb927.10.8040	adaptin complex 1 subunit, putative,beta-adaptin, fragment (BAD1)	Vesicular transport	56	147	29.6	28.51	1.03823	0.935327	0.46	0.18
Tb09.160.5230	Tb927.9.7160	hypothetical protein, conserved	0	24	63	42.92	41.34	1.03822	1.40446	0.96	1.22
Tb11.01.0270	Tb927.11.8280	hypothetical protein, conserved	0	16	42	21.19	20.41	1.03822	0.735708	0.43	0.8
Tb927.8.6640	Tb927.8.6640		#N/A	80	210	48.66	46.87	1.03819	1.32707	0.57	2.2
Tb927.10.15590	Tb927.10.15590	FKBP-type peptidyl-prolyl cis-trans isomerase, conserved,FKBP-type peptidylprolyl cis-trans isomerase, putative	Chaperone	16	42	29.92	28.82	1.03817	0.91356	0.63	0.85
Tb09.160.0950	Tb927.9.2160	hypothetical protein, conserved	0	16	42	28.06	27.03	1.03811	1.04144	0.53	3.38
Tb927.10.12390	Tb927.10.12390	hypothetical protein, conserved	0	24	63	34.12	32.87	1.03803	1.06863	0.76	0.69
Tb11.02.2120	Tb927.11.4540	nucleoporin 48 (TbNup48)	Nucleo-cytoplasmic transport	27	71	21.89	21.12	1.03646	0.804067	0.37	0.36
Tb927.10.2590	Tb927.10.2590	hypothetical protein, conserved	0	27	71	12.23	11.8	1.03644	2.04577	0.54	0.04
Tb927.4.1260	Tb927.4.1260	hypothetical protein, conserved	0	27	71	29.67	28.63	1.03633	0.974682	1.15	3.26
Tb09.211.3080	Tb927.9.11970	hypothetical protein, conserved	0	27	71	17.46	16.85	1.0362	0.967708	0.57	1.83
Tb11.03.0080	Tb927.11.1030	hypothetical protein, conserved	0	38	100	21.68	20.93	1.03583	0.96059	0.4	0.25
Tb927.3.3280	Tb927.3.3280	vacuolar protein sorting-associated protein 4, putative (VPS4)	Lysosome	38	100	31.43	30.35	1.03558	1.29577	0.39	0.88
Tb927.5.600	Tb927.5.600	hypothetical protein, conserved	0	19	50	54.73	52.85	1.03557	0.680063	0.39	0.38
Tb11.03.0930	Tb927.11.210	hypothetical protein, conserved	0	41	108	20.58	19.89	1.03469	1.36047	0.11	0.69
Tb927.10.810	Tb927.10.810	hypothetical protein, conserved	0	52	137	31.68	30.62	1.03462	1.44677	0.76	2.76
Tb11.02.0460	Tb927.11.2950	Nucleoporin (TbNup89)	Nucleo-cytoplasmic transport	52	137	24	23.21	1.03404	0.759046	0.23	0.17
Tb927.8.2510	Tb927.8.2510	hypothetical protein, conserved	0	22	58	33.34	32.25	1.0338	1.44201	0.3	0.41
Tb927.10.12880	Tb927.10.12880	hypothetical protein, conserved	0	33	87	27.54	26.64	1.03378	0.802855	0.84	1
Tb927.10.15200	Tb927.10.15200	hypothetical protein, conserved	0	11	29	16.88	16.33	1.03368	0.899881	0.72	4.68
Tb11.01.4140	Tb927.11.12320	hypothetical protein, conserved	0	80	211	34.22	33.12	1.03321	0.916472	0.51	0.76
Tb927.10.14760	Tb927.10.14760	hypothetical protein, conserved	0	47	124	91.13	88.22	1.03299	1.34762	0.5	0.93
Tb927.1.860	Tb927.1.860	hypothetical protein, conserved	0	86	227	117.72	114.01	1.03254	1.15948	0.47	0.45
Tb11.01.1660	Tb927.11.9900	phytoene synthase, putative, complex I	mitochondrial pathway	39	103	25.91	25.1	1.03227	1.15609	0.4	0.52
Tb927.8.5170	Tb927.8.5170	hypothetical protein, conserved	0	50	132	15.38	14.9	1.03221	1.02012	0.64	0.27
Tb927.3.2630	Tb927.3.2630	hypothetical protein, conserved	0	39	103	18.33	17.76	1.03209	0.986623	0.58	0.97
Tb927.10.6410	Tb927.10.6410	mismatch repair protein MSH8, putative. mismatch repair protein	DNA synthesis, modification, repair	53	140	19.54	18.94	1.03168	1.41484	0.37	0.15
Tb927.6.4140	Tb927.6.4140	paraflagellar rod component, putative (PFC4)	Cytoskeleton	187	494	594.57	576.32	1.03167	1.31999	1.59	1.27
Tb927.10.9240	Tb927.10.9240	hypothetical protein, conserved	0	14	37	14.08	13.65	1.0315	0.858192	0.23	0.51
Tb927.3.3110	Tb927.3.3110	hypothetical protein, conserved	0	56	148	19.4	18.81	1.03137	0.846548	0.54	0.08
Tb927.10.9230	Tb927.10.9230	adaptin complex 4 subunit, putative,beta-adaptin 4 protein, putative	Vesicular transport	53	140	25.32	24.55	1.03136	1.27607	0.17	0.27
Tb927.6.4750	Tb927.6.4750	hypothetical protein, conserved	0	62	164	36.5	35.43	1.0302	0.993947	0.47	0.63
Tb927.10.3760	Tb927.10.3760	vacuolar ATP synthase subunit d, putative	Lysosome	34	90	44.08	42.81	1.02967	1.24164	1.54	2.43
Tb11.01.2400	Tb927.11.10630	hypothetical protein, conserved	0	37	98	15.14	14.72	1.02853	0.822147	0.57	0.93
Tb927.4.1430	Tb927.4.1430	hypothetical protein, conserved	0	43	114	33.81	32.89	1.02797	1.1391	0.35	0.67
Tb927.4.1740	Tb927.4.1740	hypothetical protein, conserved	0	46	122	40.03	38.95	1.02773	0.739997	1.07	6.32
Tb927.10.7930	Tb927.10.7930	2,3-bisphosphoglycerate-independent phosphoglycerate mutase (PGAM)	Glucose & glycerol	72	191	48	46.72	1.0274	0.686512	0.47	0.08
Tb927.4.3020	Tb927.4.3020	ATP-dependent DEAH-box RNA helicase, putative	Mitochondrial RNA	56	149	14.3	13.96	1.02436	0.971162	0.44	0.05
Tb927.4.2970	Tb927.4.2970	chaperone protein DNAj, putative	Chaperone	12	32	13.15	12.86	1.02255	1.45055	0.43	0.91
Tb927.8.5270	Tb927.8.5270	hypothetical protein, conserved	0	9	24	11.84	11.58	1.02245	0.683224	1.13	4.61
Tb927.4.2500	Tb927.4.2500	protein kinase, putative,eukaryotic translation initiation factor 2-alpha kinase precursor, putative	Protein kinase	39	104	14.22	13.91	1.02229	1.91098	0.3	0.74
Tb927.8.7770	Tb927.8.7770	hypothetical protein, conserved	0	21	56	13.8	13.5	1.02222	0.963571	0.25	0.05
Tb927.10.14180	Tb927.10.14180	protein transport protein Sec13, putative	Vesicular transport	30	80	29.45	28.81	1.02221	0.800232	0.64	4.73
Tb11.01.4360	Tb927.11.12520	hypothetical protein, conserved	0	21	56	23.01	22.51	1.02221	0.862138	0.74	1.2
Tb927.10.980	Tb927.10.980	hypothetical protein, conserved	0	39	104	22.15	21.67	1.02215	1.00589	0.57	0.87
Tb927.7.3850	Tb927.7.3850	hypothetical protein, conserved	0	30	80	11.09	10.85	1.02212	1.26084	0.15	0.16
Tb927.5.3020	Tb927.5.3020	hypothetical protein, conserved	0	18	48	15.74	15.4	1.02208	0.969491	0.66	0.83
Tb927.6.3330	Tb927.6.3330	hypothetical protein, conserved	0	27	72	33.36	32.64	1.02206	0.55213	0.42	0.46
Tb927.10.13630	Tb927.10.13630	ER glucosidase II	Glycan synthesis & metabolism	111	296	50.54	49.45	1.02204	1.22829	0.4	0.14
Tb927.3.4130	Tb927.3.4130	hypothetical protein, conserved	0	21	56	39.88	39.02	1.02204	1.33832	0.38	0.23
Tb927.7.6290	Tb927.7.6290	kinesin, putative (TbKIF9A)	Cytoskeleton	45	120	18.56	18.16	1.02203	1.30487	0.61	0.56
Tb927.3.3250	Tb927.3.3250	hypothetical protein, conserved	0	18	48	19.04	18.63	1.02201	0.89317	0.46	0.43
Tb927.6.3950	Tb927.6.3950	hypothetical protein, conserved	0	30	80	67.41	65.96	1.02198	1.10438	0.79	0.35
Tb927.7.320	Tb927.7.320	RBP8	RNA binding	24	64	48.85	47.8	1.02197	0.677151	0.77	1.77
Tb11.02.3890	Tb927.11.6060	hypothetical protein, conserved	0	30	80	23.74	23.23	1.02195	1.17836	1.1	1.7
Tb927.10.8720	Tb927.10.8720	NOT complex subunit CNOT10	RNA degradation	60	160	39.71	38.86	1.02187	0.742883	0.3	1.67
Tb927.7.2810	Tb927.7.2810	hypothetical protein, conserved	0	15	40	15.91	15.57	1.02184	0.912406	0.33	2.8
Tb11.01.3650	Tb927.11.11790	hypothetical protein, conserved	0	36	96	23.91	23.4	1.02179	0.842936	0.44	1.33
Tb927.4.5010	Tb927.4.5010	calreticulin, putative	Vesicular transport	131	350	121.763	119.367	1.02007	1.58716	0.707799	0.581999
Tb11.01.3600	Tb927.11.11730	MRP protein, putative	Transporter	52	139	67.18	65.89	1.01958	0.117237	0.7	0.06
Tb927.3.2260	Tb927.3.2260	hypothetical protein, conserved	Mitochondrial translation	83	222	133.49	131.01	1.01893	1.35218	0.34	0.36
Tb927.10.6160	Tb927.10.6160	hypothetical protein, conserved	0	34	91	17.09	16.78	1.01847	1.0577	0.5	0.16
Tb927.8.6770	Tb927.8.6770	hypothetical protein, conserved	0	34	91	29.8	29.26	1.01846	0.772865	0.59	0.35
Tb11.01.1100	Tb927.11.9330	helicase-like protein	DNA synthesis, modification, repair	34	91	12.38	12.16	1.01809	1.5097	0.27	0.18
Tb927.3.1970	Tb927.3.1970	hypothetical protein, conserved	0	31	83	35.33	34.71	1.01786	0.881296	0.53	0.59
Tb09.211.4120	Tb927.9.13280	DRBD10	RNA binding	31	83	26.53	26.07	1.01764	1.03938	0.98	1.22
Tb927.3.1400	Tb927.3.1400	alpha-tubulin N-acetyltransferase, putative	cytoskeleton	28	75	30.77	30.24	1.01753	1.18074	0.87	2.64
Tb927.10.14750	Tb927.10.14750	fibrillarin, putative	rRNA, tRNA processing	112	300	135.2	132.88	1.01746	0.87456	1.38	1.47
Tb927.5.1460	Tb927.5.1460	hypothetical protein, conserved	0	50	134	56.29	55.35	1.01698	0.876277	0.77	1.69
Tb927.10.5600	Tb927.10.5600	hypothetical protein, conserved	0	22	59	13.45	13.23	1.01663	1.27088	0.64	1.42
Tb11.12.0014	Tb927.11.8800	hypothetical protein, conserved	0	22	59	29.14	28.67	1.01639	1.12345	0.32	0.5
Tb11.03.0230	Tb927.11.900	isocitrate dehydrogenase, putative (IDH)	Citric acid cycle	44	118	39.12	38.49	1.01637	1.98496	0.83	1.12
Tb927.10.4580	Tb927.10.4580	hypothetical protein, conserved	0	44	118	42.73	42.05	1.01617	0.889179	0.39	0.82
Tb927.8.2670	Tb927.8.2670	hypothetical protein, conserved	0	44	118	37.75	37.15	1.01615	1.3997	0.28	0.2
Tb927.4.4080	Tb927.4.4080	C-5 sterol desaturase, putative	Sterols	22	59	32.8	32.28	1.01611	0.499633	0.57	3.89
Tb927.10.2960	Tb927.10.2960	GTP-binding protein, putative,elongation factor, putative	Translation	44	118	21.05	20.72	1.01593	0.963096	0.57	0.36
Tb927.10.10150	Tb927.10.10150	hypothetical protein, conserved	0	19	51	10.56	10.4	1.01538	0.817492	0.36	0.17
Tb927.10.2370	Tb927.10.2370	LA	Nucleo-cytoplasmic transport	73	196	79.98	78.79	1.0151	1.16464	0.79	4.5
Tb927.10.13930	Tb927.10.13930	phosphatidic acid phosphatase, putative	Lipids & fatty acids	19	51	21	20.69	1.01498	1.65627	1.22	3.03
Tb927.10.10200	Tb927.10.10200	hypothetical protein, conserved, no yeast homologue.	0	35	94	27.41	27.01	1.01481	1.01137	0.3	0.39
Tb927.10.1830	Tb927.10.1830	syntaxin, putative	Vesicular transport	16	43	25.51	25.16	1.01391	1.3669	0.35	0.71
Tb927.7.4910	Tb927.7.4910	hypothetical protein, conserved	0	61	164	60.69	59.87	1.0137	0.865236	0.98	0.89
Tb927.10.6570	Tb927.10.6570	hypothetical protein, conserved	0	45	121	51.61	50.92	1.01355	1.54064	0.52	0.48
Tb09.160.1310	Tb927.9.2650	hypothetical protein, conserved	0	29	78	17.58	17.35	1.01326	1.38739	0.41	0.92
Tb927.8.2470	Tb927.8.2470	hypothetical protein, conserved	0	42	113	163.16	161.08	1.01291	0.816303	1.49	4.48
Tb09.211.2310	Tb927.9.10970	Bem46-like serine peptidase,Serine peptidase, Clan SC, Family S09X	Protease or peptidase	26	70	25.8	25.48	1.01256	0.918737	0.51	1.13
Tb927.6.3920	Tb927.6.3920	hypothetical protein, conserved	0	26	70	59.89	59.16	1.01234	1.09848	1.31	5.73
Tb927.5.2550	Tb927.5.2550	hypothetical protein, conserved	0	39	105	44.45	43.91	1.0123	1.46891	1.39	1.3
Tb927.7.3640	Tb927.7.3640	hypothetical protein, conserved	0	26	70	27.19	26.86	1.01229	0.689239	0.71	0.46
Tb927.10.15140	Tb927.10.15140	hypothetical protein, conserved	0	26	70	76.7	75.77	1.01227	0.871372	0.64	1.1
Tb09.211.3140	Tb927.9.12070	hypothetical protein, conserved	0	65	175	24.01	23.72	1.01223	1.09251	0.43	0.09
Tb09.211.0290	Tb927.9.8350	hypothetical protein, conserved	0	26	70	15.81	15.62	1.01216	1.16386	0.22	0.82
Tb11.02.1900	Tb927.11.4350	hypothetical protein, conserved	0	26	70	16.87	16.67	1.012	0.952794	0.42	0.19
Tb11.02.0800	Tb927.11.3290	hypothetical protein, conserved (p166)	Cytoskeleton	46	124	11.27	11.14	1.01167	1.28335	0.08	0.1
Tb927.10.3580	Tb927.10.3580	hypothetical protein, conserved	Mitochondrial translation	36	97	40.78	40.32	1.01141	1.01165	0.42	0.53
Tb927.10.12050	Tb927.10.12050	hypothetical protein, conserved	Mitochondrial translation	23	62	29.2	28.88	1.01108	1.0743	0.62	0.86
Tb11.01.1990	Tb927.11.10230	RNA polymerase-associated protein CDC73, putative	RNA synthesis	69	186	64.79	64.08	1.01108	1.36569	0.57	1.13
Tb09.211.2200	Tb927.9.10840	hypothetical protein, conserved	0	23	62	18.44	18.24	1.01096	0.882152	0.33	0.44
Tb11.02.2540	Tb927.11.4930	hypothetical protein, conserved	0	23	62	34.71	34.34	1.01077	1.31415	0.6	0.11
Tb09.211.4510	Tb927.9.13780	hypothetical protein, conserved	Mitochondrial translation	33	89	41.33	40.9	1.01051	18.8375	1.48	29.75
Tb927.3.3170	Tb927.3.3170	hypothetical protein, conserved	0	43	116	24.16	23.91	1.01046	1.02574	0.53	0.19
Tb11.02.0310	Tb927.11.2710	cell division cycle 45 (CDC45), putative	Cell cycle	43	116	23.06	22.83	1.01007	1.04157	0.41	0.64
Tb11.02.2340	Tb927.11.4730	hypothetical protein, conserved	0	10	27	11.06	10.95	1.01005	0.907412	0.47	0.51
Tb11.01.1560	Tb927.11.9800	serine peptidase, Clan SP, family S59, putative Nucleoporin	Nucleo-cytoplasmic transport	40	108	43.06	42.65	1.00961	1.52715	0.76	3.03
Tb927.3.5070	Tb927.3.5070	hypothetical protein, conserved	0	30	81	18.13	17.96	1.00947	0.914296	0.54	0.65
Tb927.2.2200	Tb927.2.2200	hypothetical protein, conserved	0	10	27	19.29	19.11	1.00942	1.539	0.28	0.96
Tb09.211.2680	Tb927.9.11520	hypothetical protein, conserved	0	20	54	11	10.9	1.00917	1.14932	0.37	0.95
Tb927.10.580	Tb927.10.580	hypothetical protein, conserved	0	10	27	15.41	15.27	1.00917	1.41446	1.2	4.05
Tb927.8.1060	Tb927.8.1060	malonyl-CoA decarboxylase, mitochondrial precursor, putative	Prenylation	40	108	19.83	19.65	1.00916	1.18596	1.14	1.27
Tb11.01.1280	Tb927.11.9520	DNA topoisomerase III, TOPO3 alpha	DNA synthesis, modification, repair	87	235	34.83	34.52	1.00898	0.885902	0.51	0.73
Tb11.01.1880	Tb927.11.10120	hypothetical protein, conserved	0	40	108	16.99	16.84	1.00891	1.19833	0.35	0.13
Tb927.10.11110	Tb927.10.11110	hypothetical protein, conserved	0	37	100	17.59	17.44	1.0086	1.54185	0.25	0.07
Tb11.01.7540	Tb927.11.15890	hypothetical protein, conserved	0	37	100	13.13	13.02	1.00845	1.03521	0.62	0.74
Tb11.02.1180	Tb927.11.3700	hypothetical protein, conserved	0	44	119	27.92	27.7	1.00794	1.38354	0.25	0.8
Tb927.10.1230	Tb927.10.1230	hypothetical protein, conserved	0	17	46	18.25	18.11	1.00773	1.12185	0.29	0.09
Tb927.7.3340	Tb927.7.3340	hypothetical protein, conserved	0	34	92	24.49	24.31	1.0074	0.899828	0.37	0.25
Tb09.211.1530	Tb927.9.9990	kinetoplastid-specific dual specificity phosphatase, putative	Phosphatase	17	46	23.27	23.1	1.00736	1.13571	0.72	1.51
Tb927.8.6660	Tb927.8.6660	paraflagellar rod component, putative (PFC1)	Cytoskeleton	51	138	30.87	30.65	1.00718	0.77157	0.42	0.33
Tb11.02.1910	Tb927.11.4360	hypothetical protein, conserved	0	17	46	19.68	19.54	1.00716	2.40756	0.89	2.68
Tb09.160.0810	Tb927.9.2010	kynureninase, putative	Amino acid metabolism	17	46	14.35	14.25	1.00702	0.869675	0.53	1.42
Tb927.4.3440	Tb927.4.3440	hypothetical protein, conserved	0	24	65	19.59	19.46	1.00668	1.27919	0.56	0.53
Tb927.3.1810	Tb927.3.1810	hypothetical protein, conserved	0	24	65	27.02	26.85	1.00633	1.03826	0.55	1.61
Tb927.7.270	Tb927.7.270	ribosome biogenesis protein, putative	Ribosome	72	195	60.5	60.12	1.00632	1.05137	0.23	0.14
Tb927.7.4590	Tb927.7.4590	chaperone protein DNAj, putative	Chaperone	31	84	20.86	20.73	1.00627	0.786413	0.3	0.2
Tb927.1.4400	Tb927.1.4400	hypothetical protein, conserved	0	24	65	30.58	30.39	1.00625	1.07666	0.46	2.2
Tb927.10.5900	Tb927.10.5900	hypothetical protein, conserved	0	94	255	73.92	73.58	1.00462	1.01292	0.6	0.82
Tb927.10.8600	Tb927.10.8600	hypothetical protein, conserved	0	35	95	11.81	11.76	1.00425	1.19364	0.43	0.49
Tb927.7.5640	Tb927.7.5640	hypothetical protein, conserved	0	21	57	28.43	28.31	1.00424	0.850586	0.81	1.23
Tb11.01.7680	Tb927.11.16020	DRBD10	RNA binding	42	114	35.62	35.47	1.00423	0.733963	0.34	0.24
Tb927.10.8050	Tb927.10.8050	TFIIF-stimulated CTD phosphatase, putative	Protein phosphatase	21	57	28.96	28.84	1.00416	1.98499	1.08	5.78
Tb927.10.11420	Tb927.10.11420	hypothetical protein, conserved	0	35	95	17.71	17.64	1.00397	1.07672	0.38	0.35
Tb11.01.7290	Tb927.11.15640	mitochondrial RNA binding complex 1 subunit, NUDIX hydrolase	Mitochondrial RNA	14	38	13.01	12.96	1.00386	0.790652	0.29	0.24
Tb927.10.11510	Tb927.10.11510	hypothetical protein, conserved	0	21	57	21.65	21.57	1.00371	1.42427	0.47	0.92
Tb927.3.1390	Tb927.3.1390	hypothetical protein, conserved	0	39	106	29.96	29.88	1.00268	1.44578	0.75	1.65
Tb927.7.550	Tb927.7.550	hypothetical protein, conserved	0	32	87	23.55	23.5	1.00213	0.971629	0.83	1.11
Tb927.5.2960	Tb927.5.2960	phosphoribosylpyrophosphate synthetase, putative (PRS)	Pentose phosphate pathway	86	234	81.8	81.66	1.00171	0.68951	0.47	0.34
Tb11.02.2760	Tb927.11.5100	hypothetical protein, conserved	0	36	98	13.7	13.68	1.00146	0.869195	0.46	0.18
Tb927.5.850	Tb927.5.850	hypothetical protein, conserved	0	18	49	16.9	16.88	1.00118	0.604423	0.71	1.45
Tb11.01.8740	Tb927.11.16970	protein phosphatase 4, putative	Protein phosphatase	36	98	43.6	43.55	1.00115	1.25559	0.66	0.63
Tb927.10.4630	Tb927.10.4630	hypothetical protein, conserved	0	36	98	61.96	61.89	1.00113	1.35737	0.96	1.71
Tb927.10.14790	Tb927.10.14790	aminopeptidase, putative,metallo-peptidase, Clan MG, Family M24	Protease or peptidase	155	422	148.97	148.81	1.00108	0.585597	0.25	0.05
Tb927.4.2150	Tb927.4.2150	hypothetical protein, conserved	0	18	49	37.9	37.86	1.00106	1.02355	0.58	0.82
Tb09.160.0780	Tb927.9.1970	syntaxin binding protein 1, putative	Vesicular transport	29	79	16.62	16.61	1.0006	1.48493	0.37	0.81
Tb927.1.2430	Tb927.1.2430	histone H3, putative	Chromatin	2072	5644	5700.85	5697.85	1.00053	1.13262	1.63677	14.9052
Tb927.10.14340	Tb927.10.14340	hypothetical protein, conserved	0	51	139	15.98	15.98	1	1.45137	0.32	0.41
Tb11.02.2860	Tb927.11.5200	hypothetical protein, conserved	0	11	30	20.47	20.48	0.999512	1.50668	0.51	0.89
Tb11.47.0021	Tb927.11.1280	hypothetical protein, conserved	0	11	30	15	15.01	0.999334	3.9183	1.62	4.05
Tb927.7.860	Tb927.7.860	hypothetical protein, conserved	0	33	90	11.66	11.67	0.999143	1.32746	0.35	1
Tb927.10.11300	Tb927.10.11300	paraflagellar rod component, putative (PFC16)	Cytoskeleton	214	584	621.33	622.15	0.998682	1.59875	1.79	2.2
Tb927.3.3070	Tb927.3.3070	3', 5'-cyclic nucleotide phosphodiesterase, putative (PDEC)	Signalling	26	71	10.51	10.53	0.998101	1.276	0.53	0.24
Tb927.10.3020	Tb927.10.3020	hypothetical protein, conserved	0	52	142	24.72	24.77	0.997981	1.14417	0.55	0.26
Tb927.10.620	Tb927.10.620	hypothetical protein, conserved	0	41	112	28.2	28.27	0.997524	1.88047	0.61	9.35
Tb927.7.3600	Tb927.7.3600	hypothetical protein, conserved	0	15	41	24.45	24.52	0.997145	1.51167	0.91	3.27
Tb927.7.1100	Tb927.7.1100	hypothetical protein, conserved	0	60	164	29.91	30	0.997	0.967204	0.79	1.5
Tb927.8.3400	Tb927.8.3400	palmitoyl acyltransferase 12, putative	lipid metabolism	15	41	18.53	18.59	0.996772	1.20244	1.19	2.41
Tb11.02.5350	Tb927.11.7450	ZC3H43	RNA binding	38	104	23.3	23.4	0.995726	1.19591	0.34	0.25
Tb927.5.1780	Tb927.5.1780	hypothetical protein, conserved	0	61	167	47.97	48.19	0.995435	0.89622	0.8	0.38
Tb927.10.12440	Tb927.10.12440	kinesin, putative	Cytoskeleton	42	115	18.55	18.64	0.995172	1.1528	0.34	0.17
Tb09.160.3370	Tb927.9.4810	hypothetical protein, conserved	0	23	63	28.32	28.46	0.995081	0.956369	0.85	3
Tb927.7.5090	Tb927.7.5090	hypothetical protein, conserved	0	42	115	16.18	16.26	0.99508	1.21381	0.38	0.45
Tb09.160.2170	Tb927.9.3550	hypothetical protein, conserved	0	23	63	97.6	98.09	0.995005	1.11302	0.65	1.33
Tb927.5.4400	Tb927.5.4400	hypothetical protein, conserved	0	27	74	22.95	23.08	0.994367	1.3336	0.41	0.56
Tb927.5.3430	Tb927.5.3430	ubiquitin-activating enzyme e1, putative	Ubiquitin & proteasome	35	96	16.16	16.26	0.99385	0.90632	0.33	0.17
Tb927.5.1000	Tb927.5.1000	ubiquitin-conjugating enzyme e2, putative	Ubiquitin & proteasome	47	129	116.27	117.09	0.992997	0.836868	0.42	0.61
Tb927.10.8120	Tb927.10.8120	hypothetical protein, conserved	0	47	129	19.85	19.99	0.992996	1.10007	0.4	0.09
Tb11.18.0015	Tb927.11.2110	hypothetical protein, conserved	0	47	129	80.52	81.09	0.992971	1.25467	0.52	0.83
Tb927.8.3660	Tb927.8.3660	protein transport protein Sec23 (SEC23.1)	Vesicular transport	59	162	22.38	22.54	0.992902	0.947607	0.66	0.1
Tb927.10.15300	Tb927.10.15300	protein kinase, putative	Protein kinase	59	162	18.79	18.93	0.992604	1.20393	0.28	0.27
Tb927.1.760	Tb927.1.760	hypothetical protein, conserved	0	24	66	11.59	11.69	0.991446	1.30987	0.28	0.26
Tb09.211.4930	Tb927.9.14510	hypothetical protein	0	8	22	22.35	22.55	0.991131	#N/A	0.55	3.01
Tb927.10.12000	Tb927.10.12000	iron-sulfur cluster assembly protein, putative	Mitochondrial pathway	28	77	103.32	104.25	0.991079	1.3278	0.61	1.81
Tb927.2.3610	Tb927.2.3610	Mitochondrial ATP synthase subunit, putative	Mitochondrial pathway	100	275	254.22	256.51	0.991072	1.46853	0.62	1.34
Tb927.2.5930	Tb927.2.5930	hypothetical protein, conserved	Mitochondrial pathway	52	143	36.52	36.85	0.991045	1.36017	0.62	1
Tb11.52.0016	Tb927.11.12980	hypothetical protein, conserved	0	16	44	13.23	13.35	0.991011	1.12682	1.73	3.96
Tb09.211.0260	Tb927.9.8330	hypothetical protein	0	16	44	12.12	12.23	0.991006	1.43494	0.71	1.4
Tb11.01.6890	Tb927.11.15240	small GTPase, putative,ras-related protein rab-2a, putative (RAB2)	Vesicular transport	28	77	48.42	48.86	0.990995	2.63845	0.34	0.39
Tb927.5.2730	Tb927.5.2730	hypothetical protein, conserved	0	8	22	10.99	11.09	0.990983	2.02401	1.34	1.77
Tb11.01.3540	Tb927.11.11670	dolichyl-P-Man:GDP-Man5GlcNAc2-PP-dolichyl alpha-1,2-mannosyltranslocase, putative	Glycan synthesis & metabolism	32	88	19.66	19.84	0.990927	0.929998	0.44	0.29
Tb927.8.1140	Tb927.8.1140	hypothetical protein, conserved	0	24	66	25.1	25.33	0.99092	0.82097	1.43	2.34
Tb927.10.1980	Tb927.10.1980	hypothetical protein, conserved	0	44	121	22.9	23.11	0.990913	0.717384	0.35	0.27
Tb927.10.14720	Tb927.10.14720	PEX13 peroxin 13	Glycosome biogenesis	36	99	33.8	34.11	0.990912	1.41529	0.69	0.64
Tb927.10.5740	Tb927.10.5740	hypothetical protein, conserved	0	12	33	22.55	22.76	0.990773	1.33272	0.36	0.34
Tb927.3.2010	Tb927.3.2010	hypothetical protein, conserved	0	49	135	32.49	32.84	0.989342	1.00066	0.42	1.07
Tb927.7.980	Tb927.7.980	hypothetical protein, conserved	0	37	102	15.58	15.75	0.989206	1.37496	0.32	0.48
Tb927.7.2230	Tb927.7.2230	hypothetical protein, conserved	0	45	124	43.7	44.19	0.988912	0.926656	0.89	0.57
Tb11.02.1000	Tb927.11.3510	hypothetical protein, conserved	0	41	113	17.73	17.93	0.988846	1.09221	0.53	0.28
Tb09.160.3560	Tb927.9.5020	hypothetical protein, conserved	0	37	102	30.13	30.47	0.988841	1.32609	0.46	0.69
Tb927.6.5050	Tb927.6.5050	V-type ATPase, C subunit, putative	Lysosome	41	113	67.11	67.87	0.988802	1.70001	1.01	1.53
Tb927.3.1230	Tb927.3.1230	hypothetical protein	0	41	113	15.89	16.07	0.988799	1.31168	0.63	0.53
Tb09.211.1910	Tb927.9.10530	hypothetical protein, conserved	0	37	102	13.04	13.19	0.988628	1.76805	0.29	0.33
Tb09.160.0620	Tb927.9.1720	PEX4 peroxisomal membrane protein 4, putative	Glycosome biogenesis	33	91	39.45	39.91	0.988474	1.25987	0.73	1.26
Tb927.8.5640	Tb927.8.5640	hypothetical protein, conserved	Mitochondrial pathway	62	171	68.34	69.16	0.988143	1.17321	0.35	0.09
Tb927.3.1570	Tb927.3.1570	protein kinase, putative	Protein kinase	29	80	17.13	17.34	0.987889	2.29052	0.39	4.33
Tb09.160.5490	Tb927.9.7480	hypothetical protein, conserved	0	29	80	21.13	21.39	0.987845	1.30172	0.73	3.56
Tb927.8.2320	Tb927.8.2320	hypothetical protein	0	25	69	44.92	45.49	0.98747	4.13759	1.32	2.87
Tb927.10.11360	Tb927.10.11360	protein phosphatase 2A regulatory subunit, putative	Protein phosphatase	25	69	16.25	16.46	0.987242	0.722658	0.6	0.77
Tb09.211.3040	Tb927.9.11930	DNA-repair protein, putative	DNA synthesis, modification, repair	21	58	10.05	10.18	0.98723	1.22164	0.65	1.34
Tb927.3.4660	Tb927.3.4660	hypothetical protein, conserved	0	25	69	15.41	15.61	0.987188	1.15637	0.66	0.78
Tb927.10.13290	Tb927.10.13290	ethanolamine phosphotransferase (EPT)	GPI anchors & metabolism	42	116	37.43	37.93	0.986818	1.13656	0.38	0.18
Tb927.10.13300	Tb927.10.13300	30S ribosomal protein S8, putative	Mitochondrial translation	21	58	27.32	27.69	0.986638	0.682722	0.54	23.9
Tb927.10.390	Tb927.10.390	hypothetical protein, conserved	0	34	94	83.55	84.75	0.985841	2.91129	0.53	1.15
Tb927.10.7960	Tb927.10.7960	hypothetical protein, conserved	0	17	47	40.16	40.74	0.985763	0.942081	0.38	0.47
Tb927.5.4170	Tb927.5.4170	histone H4, putative	Chromatin	610	1687	2228.52	2261.39	0.985465	0.738282	1.73799	4.84303
Tb927.10.2490	Tb927.10.2490	glucose-6-phosphate 1-dehydrogenase (G6PD)	Glucose & glycerol	77	213	50.69	51.45	0.985228	1.36053	0.65	0.83
Tb927.10.5910	Tb927.10.5910	hypothetical protein, conserved	0	30	83	14.58	14.8	0.985135	1.12203	0.64	0.42
Tb927.8.5220	Tb927.8.5220	hypothetical protein, conserved	0	43	119	15.08	15.31	0.984977	1.48783	0.67	0.63
Tb09.211.3930	Tb927.9.13040	hypothetical protein, conserved	0	26	72	23	23.37	0.984168	1.29571	0.6	1.64
Tb11.02.4750	Tb927.11.6910	hypothetical protein, conserved	0	26	72	10.43	10.6	0.983962	1.14367	0.78	1.35
Tb11.01.7440	Tb927.11.15790	hypothetical protein, conserved	0	13	36	11.99	12.19	0.983593	0.733552	0.82	0.87
Tb927.4.720	Tb927.4.720	hypothetical protein, conserved	Mitochondrial pathway	48	133	104.04	105.78	0.983551	2.13995	0.65	1.64
Tb927.5.1730	Tb927.5.1730	inhibitor of serine peptidase (ISP), putative,ecotin family (I11), putative	Protease or peptidase	35	97	77.7	79.01	0.98342	1.30098	0.83	2.49
Tb927.7.2450	Tb927.7.2450	hypothetical protein, conserved	0	35	97	26.5	26.95	0.983302	1.14095	0.33	0.38
Tb927.8.6040	Tb927.8.6040	hypothetical protein, conserved	0	22	61	33.76	34.35	0.982824	0.0485329	1	0.05
Tb927.10.2550	Tb927.10.2550	malate dehydrogenase-related	Electron transport	31	86	31.88	32.45	0.982435	0.978397	0.45	0.21
Tb927.4.4990	Tb927.4.4990	ubiquinol-cytochrome c reductase, putative	Electron transport	62	172	318.16	323.86	0.9824	1.50528	0.65	1.69
Tb927.8.1560	Tb927.8.1560	hypothetical protein, conserved	0	40	111	23.86	24.29	0.982297	0.661517	0.58	0.53
Tb11.01.7630	Tb927.11.15990	Nucleoporin (TbNup109)	Nucleo-cytoplasmic transport	31	86	11.38	11.59	0.981881	0.737893	0.73	0.04
Tb09.211.0870	Tb927.9.9220	hypothetical protein, conserved	0	58	161	37.64	38.34	0.981742	0.777817	0.53	0.55
Tb11.02.3880	Tb927.11.6050	hypothetical protein, conserved	0	72	200	15.51	15.8	0.981646	1.22104	0.52	0.4
Tb11.02.3830	Tb927.11.6010	hypothetical protein, conserved	0	18	50	40.2	40.97	0.981206	1.78591	0.67	5.68
Tb927.8.660	Tb927.8.660	hypothetical protein, conserved	0	18	50	20.26	20.65	0.981114	1.15535	1.79	6.81
Tb927.4.4390	Tb927.4.4390	hypothetical protein	0	9	25	17.92	18.27	0.980843	0.377267	1.07	0.6
Tb927.7.2040	Tb927.7.2040	hypothetical protein, conserved	0	9	25	12.09	12.33	0.980535	0.865492	1.07	1.2
Tb11.55.0026	Tb927.11.1540	isovaleryl-coA dehydrogenase, putative	Amino acid metabolism	32	89	28.59	29.17	0.980117	1.3892	0.33	0.29
Tb11.02.5000	Tb927.11.7150	NGG1 interacting factor 3-like	0	41	114	53.53	54.62	0.980044	0.713354	0.44	1.78
Tb927.10.5890	Tb927.10.5890	hypothetical protein, conserved	0	64	178	25.99	26.52	0.980015	0.970997	0.8	2.43
Tb927.10.7670	Tb927.10.7670	hypothetical protein, conserved	0	32	89	48.5	49.49	0.979996	1.658	0.5	0.42
Tb11.01.2360	Tb927.11.10590	hypothetical protein, conserved	0	46	128	29.49	30.11	0.979409	0.698493	0.67	0.02
Tb927.8.4140	Tb927.8.4140	hypothetical protein, conserved	0	14	39	12.39	12.66	0.978673	0.634751	0.22	5.45
Tb11.01.6020	Tb927.11.14420	hypothetical protein, conserved	0	14	39	14.48	14.8	0.978378	0.681649	0.56	1
Tb927.6.850	Tb927.6.850	NOT complex subunit NOT2	RNA degradation	28	78	31.14	31.83	0.978322	0.822102	0.87	1.42
Tb927.4.3410	Tb927.4.3410	selenoprotein, putative (SelTryp)	0	47	131	22.17	22.67	0.977944	1.22204	0.51	0.28
Tb927.2.6130	Tb927.2.6130	ABC transporter, putative	Transporter	52	145	19	19.44	0.977366	1.8398	0.65	1.51
Tb927.3.2090	Tb927.3.2090	aminopeptidase P1, putative,metallo-peptidase, Clan MG, Family M24	Protease or peptidase	52	145	31.06	31.78	0.977344	0.705086	0.27	0.28
Tb11.02.1480	Tb927.11.3980	mitochondrial processing peptidase alpha subunit, putative	Mitochondrial biogenesis	161	449	114.16	116.82	0.97723	1.04254	0.28	0.11
Tb927.7.7230	Tb927.7.7230	nitroreductase (NTR)	Enzyme	19	53	21.79	22.3	0.97713	0.814836	0.52	0.55
Tb927.3.1000	Tb927.3.1000	frataxin-like, mitochondrial precursor, putative	Mitochondrial pathway	19	53	38.68	39.59	0.977014	1.06442	0.91	1.27
Tb927.10.6180	Tb927.10.6180	hypothetical protein, conserved	0	57	159	41.95	42.94	0.976945	1.13317	0.56	1.02
Tb927.4.1340	Tb927.4.1340	cleavage and polyadenylation specificity factor subunit, putative (CPSF3)	RNA processing	77	215	36.74	37.65	0.97583	0.835533	0.46	0.14
Tb927.8.3780	Tb927.8.3780	hypothetical protein, conserved	0	29	81	63.99	65.58	0.975755	0.942678	0.83	1.17
Tb927.3.2870	Tb927.3.2870	hypothetical protein, conserved	0	53	148	29.77	30.51	0.975746	1.46921	0.86	2.26
Tb927.1.1730	Tb927.1.1730	hypothetical protein, conserved	0	39	109	20.68	21.2	0.975472	0.777209	0.65	0.54
Tb927.10.7920	Tb927.10.7920	hypothetical protein, conserved	0	15	42	23.92	24.57	0.973545	1.21836	0.75	1.54
Tb927.7.300	Tb927.7.300	UDP-Gal or UDP-GlcNAc-dependent glycosyltransferase, putative	Glycan synthesis & metabolism	25	70	25.01	25.69	0.973531	2.13457	0.49	0.66
Tb927.10.12010	Tb927.10.12010	hypothetical protein, conserved	0	15	42	41.9	43.04	0.973513	1.00772	0.73	1.14
Tb927.7.1890	Tb927.7.1890	hypothetical protein, copurified with splicing complex	0	15	42	19.11	19.63	0.97351	1.5888	0.39	2.46
Tb11.03.0790	Tb927.11.350	hypothetical protein, conserved	0	40	112	33.77	34.69	0.973479	0.935082	0.39	1.46
Tb927.10.16020	Tb927.10.16020	hypothetical protein, conserved	0	25	70	29.31	30.11	0.973431	1.44282	0.52	2.09
Tb09.211.4000	Tb927.9.13130	hypothetical protein, conserved	0	35	98	21.22	21.8	0.973394	0.991999	0.38	1.16
Tb927.10.14310	Tb927.10.14310	hypothetical protein, conserved	0	45	126	49.01	50.35	0.973386	0.688811	0.5	0.17
Tb11.01.5170	Tb927.11.13570	hypothetical protein, conserved	0	30	84	84.44	86.75	0.973372	2.06487	0.45	1.18
Tb11.02.3710	Tb927.11.5910	hypothetical protein, conserved	0	35	98	10.23	10.51	0.973359	1.23076	0.34	0.19
Tb11.01.4490	Tb927.11.12650	palmitoyl acyltransferase 5, putative	lipid metabolism	30	84	24.37	25.04	0.973243	1.30285	0.57	2.64
Tb09.v1.0410	Tb927.9.7820	hypothetical protein, conserved	0	35	98	16.68	17.14	0.973162	1.09882	0.48	1.36
Tb927.7.6480	Tb927.7.6480	hypothetical protein, conserved	0	30	84	14.5	14.9	0.973154	1.01914	0.38	0.05
Tb927.3.3700	Tb927.3.3700	hypothetical protein	0	5	14	11.81	12.14	0.972817	#N/A	1.25	1.73
Tb927.4.4050	Tb927.4.4050	glycosomal transporter (GAT1)	Glycosome biogenesis	148	415	79.61	81.91	0.97192	0.919568	0.78	0.11
Tb11.02.2050	Tb927.11.4470	protein kinase, putative,serine/threonine protein kinase, putative	Protein kinase	46	129	15.19	15.63	0.971849	0.991276	0.48	0.09
Tb927.10.14130	Tb927.10.14130	hypothetical protein, conserved	0	36	101	86.72	89.27	0.971435	1.3944	0.55	5.69
Tb927.10.14730	Tb927.10.14730	chaperone protein DNAj, putative	Chaperone	36	101	29.84	30.72	0.971354	1.27245	1.09	0.6
Tb11.01.4060	Tb927.11.12240	ubiquitin carboxyl-terminal hydrolase, Clan CA cysteine peptidase, family C12, putative	Ubiquitin & proteasome	31	87	14.42	14.85	0.971044	1.12555	0.48	0.12
Tb927.6.3130	Tb927.6.3130	queuine tRNA-ribosyltransferase, putative	rRNA-tRNA processing	62	174	55.93	57.6	0.971007	1.22341	0.9	2.31
Tb927.4.1060	Tb927.4.1060	hypothetical protein, conserved	0	52	146	17.36	17.88	0.970917	1.50662	0.23	0.08
Tb927.2.5500	Tb927.2.5500	hypothetical protein, conserved	0	26	73	44.5433	45.8886	0.970681	0.953797	0.349666	1.22225
Tb927.3.1600	Tb927.3.1600	hypothetical protein, conserved	0	21	59	75.23	77.55	0.970084	2.04842	1.21	2.07
Tb927.7.4890	Tb927.7.4890	hypothetical protein, conserved	0	42	118	18.09	18.65	0.969973	1.20782	0.46	0.66
Tb09.211.0470	Tb927.9.8610	hypothetical protein, conserved	0	42	118	18.57	19.15	0.969713	1.2277	0.36	0.14
Tb927.6.1630	Tb927.6.1630	hypothetical protein, conserved	0	37	104	38.92	40.14	0.969606	0.921358	0.72	0.47
Tb927.10.2330	Tb927.10.2330	hypothetical protein, conserved	0	16	45	21.27	21.95	0.969021	2.01288	0.89	13.68
Tb09.160.3480	Tb927.9.4910	protein kinase, putative	Protein kinase	32	90	30.59	31.57	0.968958	0.810014	0.16	0.1
Tb09.211.3340	Tb927.9.12330	hypothetical protein, conserved	0	32	90	68.55	70.75	0.968905	1.11753	2	4.47
Tb927.7.990	Tb927.7.990	chaperone protein DNAj, putative	Chaperone	43	121	20.31	20.97	0.968526	1.56699	0.1	0.21
Tb11.01.1690	Tb927.11.9930	NADH-ubiquinone oxidoreductase complex I subunit, putative	Electron transport	43	121	61.61	63.62	0.968406	0.704755	0.46	0.32
Tb927.6.3100	Tb927.6.3100	hypothetical protein, conserved	0	70	197	59.09	61.02	0.968371	0.847156	0.43	0.24
Tb927.10.9390	Tb927.10.9390	hypothetical protein, conserved	0	27	76	30.3	31.3	0.968051	0.89958	0.33	0.39
Tb927.3.1440	Tb927.3.1440	AAA ATPase, putative,Spastin, putative	Enzyme	38	107	17.15	17.72	0.967833	1.02059	0.21	0.7
Tb927.10.2760	Tb927.10.2760	hypothetical protein, conserved	0	87	245	44.27	45.75	0.96765	1.03374	0.4	0.3
Tb11.01.6630	Tb927.11.14990	hypothetical protein, conserved	0	44	124	26.85	27.76	0.967219	0.782406	0.18	0.33
Tb927.8.4930	Tb927.8.4930	hypothetical protein, conserved	0	44	124	52.94	54.74	0.967117	0.99888	0.28	0.42
Tb11.02.0210	Tb927.11.2610	hypothetical protein, conserved	0	99	279	78.86	81.55	0.967014	1.28401	0.54	0.3
Tb927.3.4240	Tb927.3.4240	thioredoxin, putative	Redox pathways	11	31	20.16	20.85	0.966906	0.819758	0.74	2.35
Tb927.7.490	Tb927.7.490	hypothetical protein, conserved	0	22	62	14.88	15.39	0.966862	1.28451	0.43	1.71
Tb11.39.0010	Tb927.11.1850	hypothetical protein, conserved	0	33	93	24.48	25.32	0.966825	1.03564	0.29	0.2
Tb927.10.13210	Tb927.10.13210	dolichyl-P-Man:GDP-ManGlcNAc2-PP-dolichyl beta-1,4-mannosyltransferase, putative	Glycan synthesis & metabolism	50	141	30.11	31.16	0.966303	1.06369	0.3	0.11
Tb927.2.5020	Tb927.2.5020	acyl-CoA oxidase, putative	Lipids & fatty acids	39	110	19.68	20.37	0.966127	1.00286	0.28	0.2
Tb927.4.4760	Tb927.4.4760	hypothetical protein, conserved	0	56	158	21.6	22.36	0.966011	1.06456	0.43	0.39
Tb11.02.0600	Tb927.11.3100	hypothetical protein, conserved	0	28	79	28.39	29.39	0.965975	1.71817	1.03	1.83
Tb927.7.3410	Tb927.7.3410	centrin, putative	Cell cycle	107	302	262.93	272.29	0.965625	0.928866	0.75	0.97
Tb927.6.2050	Tb927.6.2050	ribosome biogenesis regulatory protein (RRS1), putative	Ribosome	45	127	77.45	80.21	0.96559	1.20964	0.34	2.81
Tb927.10.12920	Tb927.10.12920	hypothetical protein, conserved	0	34	96	12.87	13.33	0.965491	1.17548	0.28	0.19
Tb11.01.4630	Tb927.11.13060	translation-associated element 2, putative	Translation	51	144	17.04	17.65	0.965439	1.48497	0.36	0.09
Tb927.10.7040	Tb927.10.7040	hypothetical protein, conserved	0	17	48	13.6	14.09	0.965224	1.0689	0.6	0.69
Tb11.18.0013	Tb927.11.2130	proteasome regulatory non-ATP-ase subunit 3 (RPN3)	Ubiquitin & proteasome	34	96	37.36	38.71	0.965125	0.513623	0.19	0.08
Tb927.7.3090	Tb927.7.3090	hypothetical protein, conserved	0	51	144	18.23	18.89	0.965061	1.43657	0.48	0.69
Tb927.3.1280	Tb927.3.1280	hypothetical protein, conserved	0	46	130	33.7895	35.0382	0.964363	0.916788	0.621378	0.827995
Tb09.160.0930	Tb927.9.2140	protein kinase, putative	Protein kinase	40	113	14.34	14.87	0.964358	1.37466	0.52	0.66
Tb927.7.7440	Tb927.7.7440	hypothetical protein, conserved	Mitochondrial pathway	29	82	86.24	89.48	0.963791	0.379327	0.79	0.46
Tb11.02.0710	Tb927.11.3200	hypothetical protein, conserved	0	29	82	35.35	36.68	0.96374	1.94826	0.57	0.52
Tb927.10.4480	Tb927.10.4480	DNA damage repair protein, putative	DNA synthesis, modification, repair	35	99	20.98	21.77	0.963712	1.05721	0.76	0.61
Tb927.10.14680	Tb927.10.14680	ribosome biogenesis protein, putative	Ribosome	29	82	34.66	35.97	0.963581	0.988614	0.81	0.79
Tb927.4.530	Tb927.4.530	hypothetical protein, conserved	0	29	82	20.88	21.67	0.963544	0.80776	1.05	0.89
Tb927.10.5000	Tb927.10.5000	hypothetical protein, conserved	0	41	116	61.38	63.72	0.963277	1.88349	0.8	2.19
Tb927.10.16070	Tb927.10.16070	eukaryotic translation initiation factor 4e, eIF4E2	Translation	12	34	17.54	18.23	0.96215	0.537597	0.86	4.41
Tb927.10.5090	Tb927.10.5090	hypothetical protein, conserved	0	24	68	47.54	49.42	0.961959	2.03822	0.86	5.51
Tb927.3.1580	Tb927.3.1580	hypothetical protein, conserved	0	24	68	16.15	16.79	0.961882	0.874154	0.32	0.48
Tb927.7.5040	Tb927.7.5040	kinesin, putative (Protein kinase-B)	Cytoskeleton	30	85	17.66	18.36	0.961874	0.906812	0.39	0.15
Tb927.10.15840	Tb927.10.15840	hypothetical protein, conserved	0	36	102	15.31	15.92	0.961683	1.23736	0.38	0.99
Tb927.10.3000	Tb927.10.3000	hypothetical protein, conserved	0	67	190	31.36	32.63	0.961079	1.21288	0.28	0.26
Tb11.01.5860	Tb927.11.14250	T-complex protein 1, epsilon subunit, putative (TCP-1-epsilon)	Translation	128	363	87.39	90.94	0.960963	0.704741	0.32	0.13
Tb927.10.2310	Tb927.10.2310	hypothetical protein, conserved	0	43	122	32.83	34.18	0.960503	0.770094	0.47	1.21
Tb11.01.3060	Tb927.11.11270	hypothetical protein, conserved	0	19	54	12.27	12.79	0.959343	0.94927	0.45	0.8
Tb927.7.4040	Tb927.7.4040	hypothetical protein, conserved	0	25	71	10.78	11.24	0.959075	1.03801	0.52	1.21
Tb927.5.4070	Tb927.5.4070	hypothetical protein, DNA primase domain	0	38	108	22.96	23.94	0.959064	1.2206	0.51	1.09
Tb09.160.3110	Tb927.9.4520	mitochondrial processing peptidase, beta subunit, putative,	Mitochondrial biogenesis	51	145	39.27	40.96	0.95874	0.945386	0.37	0.14
Tb927.10.5490	Tb927.10.5490	hypothetical protein, conserved,predicted HORMA domain protein	0	19	54	16.49	17.2	0.958721	0.941337	0.83	5
Tb927.7.6970	Tb927.7.6970	paraflagellar rod protein, putative	Cytoskeleton	32	91	17.09	17.83	0.958497	1.29721	0.45	1.42
Tb927.8.6250	Tb927.8.6250	hypothetical protein, conserved	0	32	91	17.01	17.75	0.95831	0.882739	0.5	0.76
Tb927.4.920	Tb927.4.920	hypothetical protein, conserved	0	45	128	65.24	68.09	0.958144	1.24843	0.42	0.87
Tb927.5.2060	Tb927.5.2060	cell division control protein CDC5f, putative part of PRP19 complex	RNA processing	45	128	22.74	23.74	0.957877	1.43387	0.68	0.25
Tb927.3.4590	Tb927.3.4590	hypothetical protein, conserved	0	13	37	15.64	16.33	0.957746	4.33108	0.9	6.31
Tb927.1.1160	Tb927.1.1160	TbPPR3	Mitochondrial translation	26	74	17.98	18.78	0.957401	0.808997	0.53	0.79
Tb11.01.3350	Tb927.11.11500	cyclin dependent kinase-binding protein, putative	Cell cycle	59	168	38.43	40.15	0.957161	1.14654	0.29	0.08
Tb927.10.14910	Tb927.10.14910	sarcoplasmic reticulum glycoprotein, putative,sarcalumenin precursor, putative	0	53	151	37.65	39.36	0.956555	1.24185	0.54	0.87
Tb927.8.900	Tb927.8.900	splicing factor TSR1 (TSR1)	RNA processing	20	57	22.38	23.4	0.95641	1.3987	0.65	1.52
Tb927.8.2450	Tb927.8.2450	hypothetical protein, conserved	0	20	57	23.68	24.76	0.956381	0.751655	0.42	1.36
Tb927.3.2240	Tb927.3.2240	hypothetical protein, conserved	0	40	114	36.81	38.49	0.956352	1.66818	0.33	0.5
Tb927.7.4830	Tb927.7.4830	kinesin, putative	Cytoskeleton	20	57	14.24	14.89	0.956347	0.99837	0.49	0.38
Tb11.02.4790	Tb927.11.6960	ATG16/SAP18/CVT11/APG16, putative (ATG16)	Lysosome	20	57	13.58	14.2	0.956338	0.987584	0.72	0.15
Tb927.7.7340	Tb927.7.7340	hypothetical protein, conserved	0	20	57	16.39	17.14	0.956243	0.863366	0.56	0.75
Tb927.4.4140	Tb927.4.4140	hypothetical protein, conserved	0	20	57	11.1	11.61	0.956072	1.17115	0.42	1.12
Tb927.3.2800	Tb927.3.2800	hypothetical protein	0	27	77	14.85	15.54	0.955598	1.08418	0.81	4
Tb11.01.0355	Tb927.11.8200	40S ribosomal protein S26	Ribosome	345	984	1136.24	1189.1	0.955546	0.425846	0.97	11.83
Tb927.10.4060	Tb927.10.4060	hypothetical protein, conserved	0	34	97	33.92	35.5	0.955493	1.06211	0.64	0.91
Tb927.6.3850	Tb927.6.3850	chaperone protein DNAj, putative	Chaperone	34	97	43.17	45.19	0.9553	2.10665	2.15	4.5
Tb927.10.15180	Tb927.10.15180	nucleosome assembly protein, putative	Chromatin	89	254	89.27	93.48	0.954964	1.28214	0.73	0.8
Tb09.211.0430	Tb927.9.8540	chloride channel protein, putative	Ion channel or pump	48	137	18.81	19.7	0.954822	1.25994	0.54	0.19
Tb927.4.1020	Tb927.4.1020	Serine palmitoyltransferase	Lipids & fatty acids	62	177	46.47	48.68	0.954601	1.3912	0.85	1.28
Tb927.4.2710	Tb927.4.2710	ubiquitin-conjugating enzyme e2, putative	Ubiquitin & proteasome	21	60	48.68	51.03	0.953949	1.45184	1.07	5.31
Tb927.1.1610	Tb927.1.1610	hypothetical protein, conserved	0	21	60	28.53	29.91	0.953862	0.62881	0.17	0.86
Tb927.1.1700	Tb927.1.1700	hypothetical protein, conserved	0	28	80	20.86	21.87	0.953818	0.848781	0.42	0.11
Tb11.01.2010	Tb927.11.10250	hypothetical protein, conserved	0	14	40	24.67	25.87	0.953614	1.27825	1	2.02
Tb927.5.2340	Tb927.5.2340	hypothetical protein, conserved	0	21	60	14.15	14.84	0.953504	0.879807	0.53	0.24
Tb927.8.1950	Tb927.8.1950	hypothetical protein, conserved	0	78	223	40.36	42.34	0.953236	0.95543	0.2	0.46
Tb11.02.4290	Tb927.11.6430	hypothetical protein, conserved	0	57	163	16.64	17.46	0.953036	1.45429	0.36	0.13
Tb09.160.4710	Tb927.9.6460	hypothetical protein, conserved	0	50	143	12.09	12.69	0.952719	1.19779	0.45	0.11
Tb927.8.5290	Tb927.8.5290	hypothetical protein, conserved	0	29	83	17.27	18.13	0.952565	0.733929	0.65	0.98
Tb927.7.1600	Tb927.7.1600	C-1-tetrahydrofolate synthase, cytoplasmic, putative	folate	36	103	44.33	46.54	0.952514	0.660943	0.81	0.72
Tb927.4.1530	Tb927.4.1530	hypothetical protein, conserved	0	58	166	21.98	23.08	0.95234	1.17693	0.46	0.24
Tb927.8.1710	Tb927.8.1710	protein phosphatase 2A, regulatory subunit B, putative,phosphotyrosyl phosphate activator protein, putative	Protein phosphatase	29	83	26.36	27.68	0.952312	1.02786	0.42	0.72
Tb11.01.7350	Tb927.11.15710	hypothetical protein, conserved	0	22	63	15.75	16.55	0.951662	0.816062	0.6	1.11
Tb11.01.8200	Tb927.11.16480	enoyl-CoA hydratase/isomerase family protein, putative	Lipids & fatty acids	74	212	75.04	78.88	0.951318	1.32902	0.49	0.5
Tb927.10.9430	Tb927.10.9430	phosphoribosylpyrophosphate synthetase, putative (PRS)	Pentose phosphate pathway	67	192	65.24	68.6	0.95102	0.882929	0.47	0.5
Tb927.10.14150	Tb927.10.14150	hypothetical protein, conserved	0	30	86	23	24.19	0.950806	1.05184	0.48	0.24
Tb927.6.3010	Tb927.6.3010	hypothetical protein, conserved	0	30	86	17.63	18.55	0.950404	1.10434	0.97	3.75
Tb11.02.1040	Tb927.11.3550	XPA-interacting protein, putative, nucloside hydrolase domain	0	23	66	29.1	30.64	0.949739	0.858852	0.34	1.85
Tb11.02.3140	Tb927.11.5460	hypothetical protein, conserved	0	23	66	38.33	40.36	0.949703	0.474889	1.1	2.32
Tb927.8.3180	Tb927.8.3180	hypothetical protein, conserved	0	38	109	12.08	12.72	0.949686	0.99164	0.28	0.11
Tb11.02.4530	Tb927.11.6690	protein kinase, putative	Protein kinase	23	66	20.75	21.85	0.949657	0.745126	0.47	0.18
Tb927.3.1140	Tb927.3.1140	hypothetical protein, conserved	0	23	66	21.65	22.8	0.949561	1.11539	0.26	0.23
Tb11.02.0355	Tb927.11.2800	hypothetical protein, conserved	0	31	89	41.97	44.21	0.949333	0.990853	1	1.06
Tb927.10.8070	Tb927.10.8070	ATPase, putative	Enzyme	31	89	23.14	24.38	0.949139	0.860816	0.59	0.8
Tb927.4.1920	Tb927.4.1920	GPI transamidase, putative (TbGPI16)	GPI anchors & metabolism	39	112	20.89	22.01	0.949114	1.22235	0.57	0.52
Tb927.5.540	Tb927.5.540	hypothetical protein	0	8	23	14.38	15.16	0.948549	1.42002	0.3	1.4
Tb927.10.13560	Tb927.10.13560	Mevalonate-diphosphate decarboxylase	Prenylation	71	204	68.2356	71.9377	0.948537	0.911425	0.265253	0.148339
Tb09.211.2750	Tb927.9.11640	hypothetical protein, conserved, predicted GPI anchor	membrane	16	46	23.86	25.16	0.948331	1.77198	1.15	2.67
Tb11.01.7030	Tb927.11.15380	hypothetical protein	0	8	23	17.98	18.96	0.948312	#N/A	0.56	1.07
Tb927.3.5090	Tb927.3.5090	tryparedoxin, putative	Redox pathways	16	46	29.62	31.24	0.948143	1.72201	1.03	2.84
Tb09.211.0250	Tb927.9.8320	hypothetical protein	0	8	23	9.85	10.39	0.948027	#N/A	0.75	3.49
Tb927.10.5870	Tb927.10.5870	hypothetical protein, conserved	0	24	69	19.33	20.39	0.948014	1.05477	1.04	3.26
Tb927.7.6360	Tb927.7.6360	histone H2A variant (h2aZ)	Chromatin	16	46	32.7511	34.5491	0.947956	1.16148	0.643757	1.41187
Tb11.01.3840	Tb927.11.12020	hypothetical protein, conserved	0	8	23	12.92	13.63	0.947909	1.12898	0.25	0.67
Tb09.211.4020	Tb927.9.13150	TFIIF-stimulated CTD phosphatase, putative	Protein phosphatase	56	161	72.6	76.59	0.947904	1.22828	0.56	1.17
Tb927.7.3400	Tb927.7.3400	hypothetical protein, conserved	0	16	46	13.44	14.18	0.947814	0.949354	0.34	0.21
Tb927.3.4060	Tb927.3.4060	hypothetical protein, conserved	0	24	69	10.3	10.87	0.947562	0.454117	0.4	0.11
Tb11.47.0016	Tb927.11.1330	hypothetical protein, conserved	0	25	72	82.34	87.01	0.946328	1.01769	0.96	3.98
Tb927.10.15210	Tb927.10.15210	nuclear cap binding complex subunit CBP30 (CBP30)	Nucleo-cytoplasmic transport	25	72	33.97	35.9	0.94624	1.35575	0.5	0.9
Tb927.1.1000	Tb927.1.1000	developmentally regulated phosphoprotein (dr6)	Mitochondrial pathway	80	231	69.94	74.1	0.94386	1.37744	0.2	0.73
Tb927.2.4930	Tb927.2.4930	esterase, putative	Enzyme	18	52	26.95	28.56	0.943627	1.21721	0.68	1.21
Tb927.7.770	Tb927.7.770	hypothetical protein, conserved	0	18	52	19.21	20.36	0.943517	0.948369	0.33	1.3
Tb927.5.2750	Tb927.5.2750	hypothetical protein, conserved	0	18	52	15.52	16.45	0.943465	1.75231	2.19	1.59
Tb11.01.8290	Tb927.11.16570	ATP-dependent DEAD/H RNA helicase, putative, no clear yeast homologue	RNA	27	78	17.43	18.48	0.943182	0.769331	0.58	0.39
Tb927.3.3980	Tb927.3.3980	hypothetical protein, conserved	0	18	52	14.59	15.47	0.943116	1.15755	1.24	5.16
Tb927.7.4770	Tb927.7.4770	cyclophilin-type peptidyl-prolyl cis-trans isomerase, putative (PPIase)	Chaperone	239	691	506.12	536.92	0.942636	0.991441	0.6	1.3
Tb11.01.7170	Tb927.11.15530	C-14 sterol reductase, putative	Sterols	46	133	36.88	39.13	0.942499	1.2676	0.78	2.65
Tb927.6.3650	Tb927.6.3650	ADP-ribosylation factor, putative	Vesicular transport	93	269	186.22	197.64	0.942218	1.13929	0.59	0.99
Tb927.10.210	Tb927.10.210	GPI transamidase component GAA1	GPI anchors & metabolism	37	107	29.47	31.28	0.942136	1.28857	0.52	1.18
Tb11.01.5225	Tb927.11.13650	cytochrome b5, putative (CYB5)	Electron transport	28	81	86.05	91.34	0.942085	1.37827	0.33	0.24
Tb11.01.1170	Tb927.11.9400	hypothetical protein, conserved	0	57	165	23.62	25.08	0.941786	1.33326	0.32	0.21
Tb927.3.1690	Tb927.3.1690	Mitochondrial ATP synthase subunit, putative	Mitochondrial pathway	85	246	214.6	227.89	0.941682	1.47048	1.28	2.6
Tb11.01.2230	Tb927.11.10460	hypothetical protein, conserved	0	19	55	22.49	23.89	0.941398	0.61404	0.34	0.28
Tb927.10.5500	Tb927.10.5500	hypothetical protein, conserved	Mitochondrial pathway	38	110	40.31	42.82	0.941383	1.63947	0.42	2.88
Tb11.01.2470	Tb927.11.10700	Yos9-like, ER quality control	vesicular transport	29	84	40.6	43.15	0.940904	0.950236	0.34	1.05
Tb927.10.14500	Tb927.10.14500	hypothetical protein, conserved	0	58	168	63.17	67.14	0.94087	0.674207	0.85	0.27
Tb11.02.4460	Tb927.11.6610	hypothetical protein, conserved	0	20	58	18.64	19.83	0.93999	0.923726	0.61	4.32
Tb927.6.4530	Tb927.6.4530	RBP17	RNA binding	20	58	47.87	50.93	0.939918	0.688159	0.58	0.47
Tb927.6.1410	Tb927.6.1410	hypothetical protein, conserved	Mitochondrial pathway	20	58	32.03	34.08	0.939847	0.782721	0.35	0.61
Tb927.4.2390	Tb927.4.2390	ATP-dependent DEAD/H RNA helicase, putative, no clear yeast homologue, resembles Prp43 and Prp22	RNA processing	60	174	29.71	31.62	0.939595	0.947644	0.4	0.4
Tb927.10.2210	Tb927.10.2210	ubiquitin carboxyl-terminal hydrolase, Clan CA cysteine peptidase, family C12, putative	Ubiquitin & proteasome	32	93	17.76	18.94	0.937698	1.42256	0.65	1.89
Tb11.01.5410	Tb927.11.13850	hypothetical protein, conserved	0	43	125	48.86	52.11	0.937632	1.23313	0.76	1.59
Tb927.1.1330	Tb927.1.1330	Mitochondrial Editosome-like Complex TUTase (MEAT1)	Mitochondrial RNA	43	125	38.89	41.48	0.93756	0.925329	0.24	0.22
Tb927.3.5650	Tb927.3.5650	protein kinase, putative,serine/threonine protein kinase, putative	Protein kinase	54	157	21.36	22.79	0.937253	1.85695	0.54	1.21
Tb927.8.6270	Tb927.8.6270	hypothetical protein, conserved	0	33	96	20.04	21.39	0.936886	0.87783	0.63	1.22
Tb927.8.5370	Tb927.8.5370	hypothetical protein, conserved	0	22	64	17.64	18.83	0.936803	1.0855	0.35	0.4
Tb927.7.4920	Tb927.7.4920	hypothetical protein, conserved	0	55	160	33.34	35.59	0.93678	0.994153	0.86	0.43
Tb09.160.5560	Tb927.9.7550	adenylosuccinate lyase, putative	Nucleotides-Purines	78	227	60.82	64.94	0.936557	1.02526	0.81	0.62
Tb927.3.5290	Tb927.3.5290	hypothetical protein, conserved	0	34	99	13.24	14.14	0.936351	0.836571	0.3	0.39
Tb927.4.1510	Tb927.4.1510	phospholipid-translocating ATPase, putative	Lipids & fatty acids	68	198	23.14	24.72	0.936084	1.2362	0.32	0.21
Tb927.8.6240	Tb927.8.6240	TbSAXO microtubule stabilizing	Cytoskeleton	57	166	78.61	84	0.935833	0.792506	1.05	3.72
Tb927.6.2560	Tb927.6.2560	hypothetical protein, conserved	0	91	265	108.07	115.48	0.935833	1.44988	1	0.74
Tb11.02.1520	Tb927.11.4020	hypothetical protein, conserved	0	23	67	51.68	55.24	0.935554	0.865341	0.71	3.98
Tb927.3.2700	Tb927.3.2700	hypothetical protein, conserved	0	23	67	21.76	23.26	0.935512	0.692178	1.12	1.83
Tb927.10.16030	Tb927.10.16030	mitogen activated protein kinase 4, putative;with=GeneDB:LmxM19.1440 (MAPK2)	Protein kinase	23	67	23.13	24.73	0.935301	1.70355	0.33	1.14
Tb927.5.1100	Tb927.5.1100	PEX5 peroxisome targeting signal 1 receptor	Glycosome biogenesis	35	102	19.63	20.99	0.935207	1.39747	0.54	0.23
Tb11.02.4330	Tb927.11.6470	hypothetical protein, conserved	0	12	35	30.3	32.42	0.934608	0.84622	0.82	0.62
Tb11.02.0780	Tb927.11.3270	squalene monooxygenase, putative	Sterols	48	140	30.45	32.59	0.934336	1.23706	0.52	0.99
Tb927.1.4340	Tb927.1.4340	hypothetical protein, conserved	0	36	105	18.47	19.77	0.934244	1.15767	0.78	6.31
Tb927.10.9040	Tb927.10.9040	hypothetical protein, conserved	0	50	146	11.94	12.79	0.933542	1.36071	0.67	1.17
Tb11.01.0890	Tb927.11.9150	hypothetical protein, conserved	0	50	146	10.11	10.83	0.933518	1.01136	0.39	0.24
Tb927.8.6440	Tb927.8.6440	RPB20	RNA binding	25	73	49.79	53.34	0.933446	0.879968	0.95	0.87
Tb927.10.10670	Tb927.10.10670	kinetoplastid-specific dual specificity phosphatase, putative	Phosphatase	25	73	46.05	49.34	0.93332	1.15122	0.79	2.35
Tb927.10.9020	Tb927.10.9020	hypothetical protein, conserved	0	25	73	19.29	20.67	0.933237	0.883505	0.5	1.06
Tb927.5.3870	Tb927.5.3870	hypothetical protein, conserved	Mitochondrial translation	50	146	25.13	26.93	0.93316	1.11048	0.42	0.5
Tb11.46.0007	Tb927.11.2000	hypothetical protein, conserved	0	38	111	25.38	27.2	0.933088	1.03012	0.19	0.24
Tb927.10.3070	Tb927.10.3070	hypothetical protein, conserved	0	38	111	58.56	62.76	0.933078	1.62898	0.53	0.44
Tb09.211.0690	Tb927.9.8990	hypothetical protein, conserved	0	38	111	40.43	43.33	0.933072	0.716476	1.16	0.89
Tb927.7.2490	Tb927.7.2490	hypothetical protein, conserved	0	26	76	13.59	14.57	0.932739	0.885645	0.74	1.13
Tb927.10.8290	Tb927.10.8290	eukaryotic translation initiation factor 3 subunit 8, putative	Translation	181	529	89.87	96.38	0.932455	1.29578	0.4	0.41
Tb09.211.0220	Tb927.9.8260	rhomboid-like protein,serine peptidase, Clan S- , family S54, putative	Protease or peptidase	52	152	58.01	62.22	0.932337	1.10856	0.57	0.54
Tb11.01.0430	Tb927.11.8110	hypothetical protein, conserved	0	26	76	28.23	30.28	0.932299	1.08565	0.25	0.55
Tb11.01.4680	Tb927.11.13100	hypothetical protein, conserved	0	27	79	27.46	29.48	0.931479	1.09401	0.66	0.77
Tb11.02.2770	Tb927.11.5110	hypothetical protein, conserved	0	27	79	21.84	23.45	0.931343	1.15853	0.37	0.32
Tb11.03.0520	Tb927.11.560	hypothetical protein, conserved	0	41	120	29.02	31.16	0.931322	1.08048	0.61	0.29
Tb927.5.3110	Tb927.5.3110	hypothetical protein, conserved	Mitochondrial translation	14	41	23.55	25.3	0.93083	1.31551	0.55	1.9
Tb927.5.4280	Tb927.5.4280	hypothetical protein, conserved	0	28	82	25.2	27.08	0.930576	0.853964	0.57	0.96
Tb927.4.320	Tb927.4.320	hypothetical protein, conserved	0	71	208	62.37	67.04	0.93034	0.940487	0.97	1.62
Tb927.10.2290	Tb927.10.2290	chaperone protein DNAj, endoplasmatic reticulum	Chaperone	29	85	25.6	27.53	0.929895	1.09085	0.47	0.37
Tb927.8.4700	Tb927.8.4700	amino acid transporter, putative (AATP6)	Amino acid transporter	188	551	129.8	139.59	0.929866	1.92396	0.61	0.98
Tb927.7.3590	Tb927.7.3590	hypothetical protein, conserved	Mitochondrial pathway	29	85	70.32	75.63	0.92979	1.34998	0.68	1.08
Tb927.7.7360	Tb927.7.7360	cell division control protein 2 homolog 2,cdc2-related kinase (CRK2)	Cell cycle	29	85	30.85	33.18	0.929777	0.915986	0.43	0.27
Tb927.10.7540	Tb927.10.7540	hypothetical protein, conserved	0	30	88	11.23	12.08	0.929636	1.98452	0.51	0.3
Tb09.211.3880	Tb927.9.12980	hypothetical protein, conserved	0	29	85	25.23	27.14	0.929624	1.13802	1.21	1.28
Tb09.160.4400	Tb927.9.6010	hypothetical protein, conserved	0	30	88	17.72	19.07	0.929208	0.703263	0.91	2.19
Tb927.10.9120	Tb927.10.9120	hypothetical protein, conserved	Mitochondrial pathway	30	88	46.42	49.96	0.929143	0.882577	0.26	0.27
Tb11.47.0013	Tb927.11.1360	hypothetical protein, conserved	0	15	44	9.7	10.44	0.929119	1.08031	0.35	1.26
Tb927.8.4660	Tb927.8.4660	hypothetical protein, conserved	0	45	132	15.69	16.89	0.928952	1.19191	0.41	0.41
Tb11.01.2250	Tb927.11.10480	hypothetical protein, conserved	0	62	182	23.37	25.17	0.928486	0.731441	0.37	0.03
Tb927.4.1040	Tb927.4.1040	hypothetical protein, conserved	0	31	91	68.4	73.68	0.928339	2.10907	0.71	2.93
Tb927.4.820	Tb927.4.820	TFIIF-stimulated CTD phosphatase, putative	Protein phosphatase	16	47	15.42	16.62	0.927798	1.18954	0.29	0.7
Tb927.10.7560	Tb927.10.7560	hypothetical protein, conserved	0	16	47	20.67	22.28	0.927738	0.703032	0.52	0.42
Tb927.7.610	Tb927.7.610	DNA ligase, putative,mitochondrial DNA ligase homolog, putative	DNA synthesis, modification, repair	209	614	159.25	171.66	0.927706	1.18114	0.52	0.72
Tb927.4.700	Tb927.4.700	hypothetical protein, conserved	0	17	50	24.94	26.92	0.926449	1.21082	1.14	3.43
Tb09.211.1500	Tb927.9.9960	katanin, putative	Protease or peptidase	35	103	23.9	25.8	0.926357	1.17831	1.18	3.55
Tb927.7.4180	Tb927.7.4180	Elongase 3	Lipids & fatty acids	124	365	149.19	161.14	0.925841	1.11349	1.24	2.25
Tb927.7.5720	Tb927.7.5720	hypothetical protein, conserved	0	18	53	18.93	20.45	0.925672	0.924819	0.76	8.57
Tb09.160.3470	Tb927.9.4900	condensin subunit 1, putative	Chromatin	72	212	21.04	22.73	0.925649	1.00646	0.38	0.07
Tb927.1.4720	Tb927.1.4720	hypothetical protein, conserved	0	54	159	31.44	33.97	0.925523	1.25318	0.31	0.67
Tb927.10.13440	Tb927.10.13440	hypothetical protein, conserved	0	36	106	25.33	27.37	0.925466	1.19143	0.68	1.55
Tb927.10.15440	Tb927.10.15440	hypothetical protein, conserved	0	18	53	23.17	25.04	0.925319	1.32149	1.06	9.17
Tb927.8.5990	Tb927.8.5990	hypothetical protein, conserved	0	55	162	31.67	34.23	0.925212	0.738578	0.33	0.11
Tb11.18.0007	Tb927.11.2220	hypothetical protein, conserved	0	19	56	17.44	18.86	0.924708	0.937552	0.86	5.06
Tb927.2.2400	Tb927.2.2400	hypothetical protein, conserved	0	19	56	9.32	10.08	0.924603	1.20622	0.47	0.28
Tb11.02.4600	Tb927.11.6770	hypothetical protein, conserved	0	39	115	21.74	23.52	0.92432	0.925111	0.18	0.19
Tb927.8.3700	Tb927.8.3700	hypothetical protein, conserved	0	38	112	9.4	10.17	0.924287	1.52793	0.35	0.09
Tb927.10.9150	Tb927.10.9150	hypothetical protein, conserved	0	59	174	72.17	78.09	0.92419	1.30926	0.25	0.51
Tb11.01.5350	Tb927.11.13780	profilin	Cytoskeleton_Actin	119	351	290.47	314.37	0.923975	1.28738	1.54	1.63
Tb927.4.4560	Tb927.4.4560	hypothetical protein, conserved	0	40	118	13.61	14.73	0.923965	1.09651	0.22	0.13
Tb11.01.1220	Tb927.11.9460	hypothetical protein, conserved	0	20	59	33.64	36.41	0.923922	0.969829	0.82	1.04
Tb927.10.12360	Tb927.10.12360	hypothetical protein, conserved	0	20	59	43.1	46.65	0.923901	1.15155	0.36	0.13
Tb927.10.4720	Tb927.10.4720	hypothetical protein, conserved	0	20	59	20.39	22.07	0.923879	1.10697	0.41	0.63
Tb927.7.1760	Tb927.7.1760	hypothetical protein, conserved	0	40	118	36.35	39.35	0.923761	1.24187	0.78	1.84
Tb927.4.760	Tb927.4.760	AP-1 adapter complex gamma subunit, putative	Vesicular transport	41	121	18.81	20.37	0.923417	1.12651	0.48	0.19
Tb927.7.4080	Tb927.7.4080	DNA excision repair protein, putative,SNF2 family helicase-like protein, putative	DNA synthesis, modification, repair	42	124	13.71	14.85	0.923232	1.08835	0.5	0.13
Tb927.10.4130	Tb927.10.4130	NADH-ubiquinone oxidoreductase complex I subunit, putative,NDUFA5/B13 subunit, putative	Electron transport	21	62	29.07	31.49	0.92315	1.70936	0.24	0.22
Tb927.4.2470	Tb927.4.2470	ARMTOR (TOR complexes)	Signalling	43	127	11.76	12.74	0.923077	0.995451	0.25	0.14
Tb927.10.3900	Tb927.10.3900	protein kinase, putative	Protein kinase	43	127	21.35	23.14	0.922645	1.3629	0.24	0.51
Tb927.8.3550	Tb927.8.3550	mitogen-activated protein kinase 3, putative	Protein kinase	22	65	21.77	23.6	0.922458	1.35097	0.91	5.38
Tb927.8.8010	Tb927.8.8010	hypothetical protein, conserved	0	21	62	10.94	11.86	0.922428	0.897428	1.02	1.02
Tb927.10.5960	Tb927.10.5960	engulfment and cell motility domain 2, putative	cytoskeleton	23	68	18.4	19.96	0.921844	2.94157	1	5.51
Tb927.5.2300	Tb927.5.2300	formin, putative	0	70	207	27.28	29.6	0.921622	1.24707	0.5	0.12
Tb927.4.3890	Tb927.4.3890	ATP-dependent DEAD/H RNA helicase, weak match to HsDDX39 (translation of structured mRNAs) no clear yeast homologue	RNA	48	142	16.14	17.52	0.921233	0.982995	0.18	0.1
Tb927.7.2180	Tb927.7.2180	hypothetical protein, conserved	0	50	148	73.36	79.67	0.920798	1.07471	0.7	4.96
Tb11.02.3570	Tb927.11.5820	hypothetical protein, conserved	0	100	296	121.51	131.97	0.92074	0.869848	0.63	0.53
Tb927.3.3710	Tb927.3.3710	hypothetical protein, conserved	0	25	74	35.54	38.6	0.920725	0.724338	0.84	1.16
Tb927.5.2540	Tb927.5.2540	hypothetical protein, conserved	0	25	74	22.39	24.32	0.920641	1.3227	1.08	0.9
Tb09.211.3310	Tb927.9.12300	replication factor C, subunit 3, putative	DNA synthesis, modification, repair	51	151	52.44	56.97	0.920484	0.7417	0.69	1.33
Tb927.3.1930	Tb927.3.1930	hypothetical protein, conserved	0	52	154	39.87	43.32	0.92036	1.01761	0.78	0.72
Tb927.3.2400	Tb927.3.2400	palmitoyl acyltransferase 10, putative	lipid metabolism	26	77	31.08	33.77	0.920344	1.10507	0.65	1.04
Tb927.10.2680	Tb927.10.2680	hypothetical protein, conserved	0	51	151	32.58	35.4	0.920339	0.770089	0.46	0.06
Tb927.10.9970	Tb927.10.9970	hypothetical protein, conserved	0	51	151	18.3	19.89	0.92006	0.995622	0.33	0.06
Tb927.7.1700	Tb927.7.1700	hypothetical protein, conserved	0	54	160	30.81	33.49	0.919976	1.35439	0.52	0.81
Tb927.6.3610	Tb927.6.3610	hypothetical protein, conserved	0	28	83	29.79	32.4	0.919444	0.942978	0.6	2.39
Tb927.8.4380	Tb927.8.4380	hypothetical protein, conserved	0	28	83	97.45	106	0.91934	0.869704	1.18	1.68
Tb927.7.5540	Tb927.7.5540	2,4-dienoyl-coa reductase-like protein	Lipids & fatty acids	27	80	13.66	14.86	0.919246	0.970741	0.48	0.21
Tb927.8.5890	Tb927.8.5890	hypothetical protein, conserved	0	31	92	50.75	55.26	0.918386	1.17706	0.57	0.43
Tb927.3.2420	Tb927.3.2420	hypothetical protein, conserved	0	63	187	182.92	199.22	0.918181	1.17532	0.7	0.59
Tb927.10.8870	Tb927.10.8870	hypothetical protein, conserved	0	95	282	121.03	131.83	0.918076	1.80651	1.28	5.05
Tb927.10.5520	Tb927.10.5520	hypothetical protein, conserved	0	32	95	36.36	39.61	0.91795	1.39162	0.53	0.78
Tb927.5.4480	Tb927.5.4480	paraflagellar rod component par4, putative	Cytoskeleton	65	193	41.24	44.93	0.917872	1.38275	0.35	0.15
Tb11.02.0470	Tb927.11.2970	hypothetical protein, conserved	0	33	98	18.43	20.08	0.917829	0.898078	0.88	1.13
Tb927.1.3220	Tb927.1.3220	GTPase activating protein of Rab-like GTPase, putative	Signalling	33	98	22.74	24.78	0.917676	1.15222	0.46	1.66
Tb927.5.1680	Tb927.5.1680	hypothetical protein, conserved	0	73	217	15.33	16.72	0.916866	1.28007	0.47	0.71
Tb927.8.4920	Tb927.8.4920	hypothetical protein, conserved	0	37	110	26.08	28.45	0.916696	0.821275	0.19	0.11
Tb927.7.2550	Tb927.7.2550	proteasome regulatory ATPase subunit 5 (RPT5)	Ubiquitin & proteasome	38	113	31.36	34.21	0.916691	1.66998	0.36	0.38
Tb927.3.2960	Tb927.3.2960	inosine-adenosine-guanosine-nucleosidehydrolase (IAGNH)	Nucleotides-Purines	113	336	126.83	138.37	0.9166	0.935061	0.9	1.51
Tb927.7.3740	Tb927.7.3740	hypothetical protein, conserved	0	37	110	16.01	17.47	0.916428	1.25202	0.47	0.86
Tb927.6.2760	Tb927.6.2760	hypothetical protein, conserved	0	78	232	19.1	20.85	0.916067	1.07773	0.46	0.28
Tb927.10.5420	Tb927.10.5420	hypothetical protein, conserved	0	45	134	12.15	13.28	0.91491	1.16623	0.75	0.24
Tb927.8.7200	Tb927.8.7200	hypothetical protein, conserved	0	51	152	16.69	18.25	0.914521	0.81739	0.19	0.1
Tb927.8.2240	Tb927.8.2240	tryptophanyl-tRNA synthetase, putative	Translation tRNA	53	158	41.15	45.01	0.914241	1.35047	0.16	0.14
Tb927.3.4120	Tb927.3.4120	hypothetical protein, conserved	0	53	158	28.76	31.46	0.914177	1.13525	0.67	0.98
Tb11.01.2310	Tb927.11.10540	hypothetical protein, conserved	0	61	182	26.22	28.7	0.913589	1.27871	0.34	0.17
Tb09.160.1290	Tb927.9.2630	hypothetical protein, conserved	0	49	147	9.39	10.33	0.909003	1.32088	0.47	0.14
Tb11.01.5190	Tb927.11.13600	hypothetical protein, conserved	0	14	42	12.45	13.7	0.908759	1.01353	0.58	1.83
Tb927.10.11960	Tb927.10.11960	hypothetical protein, conserved	0	20	60	22.59	24.86	0.908689	1.11431	0.66	3.11
Tb927.6.1890	Tb927.6.1890	hypothetical protein, conserved	0	37	111	22.58	24.85	0.908652	1.51971	0.47	0.93
Tb09.211.3840	Tb927.9.12900	RNA polymerase-associated protein LEO1, putative	RNA degradation	38	114	24.07	26.49	0.908645	1.35929	0.47	1.89
Tb927.4.580	Tb927.4.580	hypothetical protein, conserved	0	15	45	12.93	14.23	0.908644	0.939155	0.63	3.99
Tb11.01.2020	Tb927.11.10260	hypothetical protein, conserved	0	29	87	22.47	24.73	0.908613	1.09956	0.6	2.35
Tb927.7.4720	Tb927.7.4720	hypothetical protein	0	10	30	15.41	16.96	0.908608	1.03473	0.93	0.87
Tb927.8.3300	Tb927.8.3300	hypothetical protein, conserved	Mitochondrial translation	57	171	30.31	33.36	0.908573	0.567598	0.21	0.09
Tb927.3.5380	Tb927.3.5380	hypothetical protein, conserved	0	20	60	14.21	15.64	0.908568	1.51188	1.12	2.07
Tb927.10.7390	Tb927.10.7390	U2 splicing factor, putatiive SF3b(SAP)14b	RNA processing	9	27	29.91	32.92	0.908566	0.798214	1.29	2.08
Tb927.10.10820	Tb927.10.10820	hypothetical protein, conserved	0	21	63	23.15	25.48	0.908556	0.894625	0.66	0.53
Tb11.01.0100	Tb927.11.8460	amastin-like protein	Enzyme	19	57	15.3	16.84	0.908551	1.45305	0.41	0.95
Tb927.6.4050	Tb927.6.4050	ZC3H14	RNA binding	17	51	22.85	25.15	0.908549	0.841088	1.1	3.98
Tb11.02.1890	Tb927.11.4340	hypothetical protein, conserved	0	30	90	11.92	13.12	0.908537	1.74373	0.33	0.43
Tb927.10.12990	Tb927.10.12990	hypothetical protein, conserved,predicted ankyrin repeat family protein	Cytoskeleton	27	81	33.47	36.84	0.908523	1.31984	0.39	0.15
Tb927.10.4670	Tb927.10.4670	hypothetical protein, conserved	0	19	57	22.94	25.25	0.908515	0.86067	0.31	0.45
Tb927.10.15690	Tb927.10.15690	anaphase promoting complex, subunit 10-like protein	Cell cycle	21	63	32.77	36.07	0.908511	0.890428	0.77	2.86
Tb09.160.1980	Tb927.9.3290	hypothetical protein, conserved	0	11	33	71.39	78.58	0.908501	0.846752	0.65	0.2
Tb11.01.0850	Tb927.11.9110	C-terminal motor kinesin, putative	Cytoskeleton	30	90	16.48	18.14	0.90849	1.25037	0.48	0.22
Tb11.01.2160	Tb927.11.10390	hypothetical protein, conserved	0	23	69	10.92	12.02	0.908486	1.1503	0.5	0.23
Tb927.10.11380	Tb927.10.11380	hypothetical protein, conserved	0	29	87	27.3	30.05	0.908486	0.778923	0.31	0.4
Tb927.5.3570	Tb927.5.3570	hypothetical protein, conserved	0	13	39	17.47	19.23	0.908476	1.41701	0.43	1.04
Tb927.8.3730	Tb927.8.3730	hypothetical protein, conserved	0	10	30	28.58	31.46	0.908455	1.75806	1.45	5.05
Tb11.01.2640	Tb927.11.10870	32 kDa ER-associated protein (ERAP32)	Vesicular transport	16	48	20.74	22.83	0.908454	1.26514	0.2	0.38
Tb927.7.2190	Tb927.7.2190	hypothetical protein, conserved	0	79	237	108.95	119.93	0.908447	1.00058	0.7	1.33
Tb927.6.3560	Tb927.6.3560	hypothetical protein, conserved	0	98	294	24.31	26.76	0.908445	1.32736	0.36	0.26
Tb927.8.2380	Tb927.8.2380	ABC transporter, putative	Transporter	40	120	12.7	13.98	0.908441	1.36142	0.38	0.28
Tb927.10.10090	Tb927.10.10090	hypothetical protein, conserved	0	56	168	18.95	20.86	0.908437	1.06342	0.3	0.25
Tb09.160.3710	Tb927.9.5190	proliferative cell nuclear antigen (PCNA), putative (28G16.165)	DNA synthesis, modification, repair	102	306	128.17	141.09	0.908427	0.67542	0.61	0.91
Tb927.5.4290	Tb927.5.4290	hypothetical protein, conserved	0	28	84	28.47	31.34	0.908424	0.670835	0.45	0.55
Tb11.02.3200	Tb927.11.5510	dynein light chain p28, axonemal, putative	Cytoskeleton	45	135	70.22	77.3	0.908409	1.85031	1.12	2.44
Tb927.6.3910	Tb927.6.3910	hypothetical protein, conserved	0	14	42	53.26	58.63	0.908409	1.24929	0.78	0.62
Tb927.5.1370	Tb927.5.1370	cyclophilin-type peptidyl-prolyl cis-trans isomerase, putative (PPIase)	Chaperone	10	30	15.47	17.03	0.908397	1.50548	0.66	6.71
Tb927.7.1220	Tb927.7.1220	hypothetical protein, conserved	0	31	93	10.61	11.68	0.90839	0.955268	0.42	0.13
Tb927.6.3260	Tb927.6.3260	hypothetical protein, conserved	0	20	60	19.53	21.5	0.908372	1.24392	0.66	1.08
Tb927.6.3030	Tb927.6.3030	hypothetical protein, conserved	0	44	132	19.53	21.5	0.908372	1.52343	0.32	1.75
Tb927.7.7280	Tb927.7.7280	RNA binding protein, putative, SWAP domain	RNA binding	23	69	13.78	15.17	0.908372	0.971174	0.37	0.32
Tb927.10.12290	Tb927.10.12290	UDP-Gal or UDP-GlcNAc-dependent glycosyltransferase, putative	Glycan synthesis & metabolism	52	156	51.45	56.64	0.908369	1.107	0.35	0.24
Tb927.7.6430	Tb927.7.6430	hypothetical protein	0	5	15	9.12	10.04	0.908367	1.323	0.22	0.36
Tb927.10.4030	Tb927.10.4030	hypothetical protein	0	10	30	12.78	14.07	0.908316	1.02721	0.46	2.07
Tb09.160.0920	Tb927.9.2130	hypothetical protein, conserved	0	53	159	13.67	15.05	0.908306	1.14877	0.33	0.74
Tb927.8.4180	Tb927.8.4180	tRNA-specific adenosine deaminase (ADAT2)	rRNA-tRNA processing	20	60	32.59	35.88	0.908305	1.98254	1.2	4.08
Tb927.7.4540	Tb927.7.4540	hypothetical protein, conserved	0	13	39	15.34	16.89	0.90823	0.783199	0.36	1.7
Tb927.5.4300	Tb927.5.4300	prolyl oligopeptidase, putative,Serine peptidase, Clan SC, Family S9A	Protease or peptidase	39	117	13.94	15.35	0.908143	1.06599	0.63	0.47
Tb927.10.520	Tb927.10.520	Mitochondrial ATP synthase subunit, putative	Mitochondrial pathway	134	403	124.24	137.1	0.9062	0.929409	0.25	0.21
Tb11.02.0530	Tb927.11.3030	phosphoribosylpyrophosphate synthetase, putative (PRS)	Pentose phosphate pathway	80	241	66.61	73.63	0.904658	0.674006	0.59	0.55
Tb927.10.13180	Tb927.10.13180	hypothetical protein, conserved	0	74	223	22.01	24.33	0.904644	0.828269	0.33	0.2
Tb927.3.5640	Tb927.3.5640	nuclear transcription factor, putative	RNA synthesis	68	205	45.83	50.7	0.903945	1.12115	0.62	2.46
Tb927.6.3890	Tb927.6.3890	replication factor C, subunit 2, putative	DNA synthesis, modification, repair	66	199	69.82	77.24	0.903936	1.3307	0.84	0.85
Tb927.6.4960	Tb927.6.4960	ZC3H47	RNA binding	50	151	58.62	64.96	0.902401	0.933122	0.55	0.74
Tb927.6.4410	Tb927.6.4410	S-adenosylmethionine decarboxylase (AdoMetDC)	Redox pathways	144	435	142.874	158.363	0.902193	0.904849	0.313011	0.338981
Tb927.8.4560	Tb927.8.4560	hypothetical protein, conserved	0	45	136	13.22	14.66	0.901774	1.26692	0.45	0.14
Tb11.47.0010	Tb927.11.1390	class I transcription factor A, subunit 1 (CITFA-1)	RNA synthesis I	44	133	34.75	38.54	0.901661	1.05224	1.07	4.59
Tb927.10.10990	Tb927.10.10990	hypothetical protein, conserved,predicted WD40 repeat protein	0	41	124	25.97	28.82	0.90111	0.886366	0.82	0.81
Tb927.8.5750	Tb927.8.5750	hypothetical protein, conserved	0	37	112	15.49	17.2	0.900581	0.964807	0.21	0.09
Tb09.211.1930	Tb927.9.10550	hypothetical protein, conserved	0	38	115	19.23	21.36	0.900281	1.35994	0.22	0.31
Tb927.6.2540	Tb927.6.2540	DREV methyltransferase, putative	Enzyme	36	109	41.42	46.01	0.900239	1.05092	2.08	9.57
Tb927.6.3720	Tb927.6.3720	hypothetical protein, conserved	0	72	218	39.48	43.86	0.900137	1.01249	0.73	1.03
Tb927.8.2110	Tb927.8.2110	hypothetical protein, conserved	0	35	106	35.99	39.99	0.899975	0.904432	0.38	2.5
Tb11.46.0005	Tb927.11.2020	hypothetical protein, conserved	0	35	106	49.76	55.3	0.899819	1.42869	0.33	0.5
Tb11.01.8330	Tb927.11.16610	hypothetical protein, conserved	0	34	103	20.28	22.54	0.899734	0.824395	0.92	0.54
Tb927.10.2770	Tb927.10.2770	eukaryotic translation initiation factor 5, putative	Translation	68	206	65.35	72.64	0.899642	0.750223	0.35	0.6
Tb927.10.9370	Tb927.10.9370	hypothetical protein, conserved	0	34	103	36.28	40.33	0.899578	1.30139	0.31	2.42
Tb927.10.15370	Tb927.10.15370	DNA-directed RNA polymerase, alpha subunit, putative, (RPC40)	RNA synthesis III	33	100	35.94	39.96	0.899399	0.57216	0.82	0.51
Tb11.02.5740	Tb927.11.7870	hypothetical protein, conserved	0	29	88	18.06	20.1	0.898507	1.27195	0.58	2.43
Tb927.5.760	Tb927.5.760	cell cycle sequence binding phosphoprotein (RBP33), CSBP2	RNA binding	29	88	14.4	16.03	0.898316	2.34968	0.48	2.71
Tb927.10.1850	Tb927.10.1850	hypothetical protein, conserved	0	30	91	25.44	28.32	0.898305	0.793914	0.31	0.29
Tb927.5.2520	Tb927.5.2520	hypothetical protein, conserved	0	29	88	11.66	12.98	0.898305	0.579255	0.55	0.12
Tb11.02.1630	Tb927.11.4160	hypothetical protein, conserved,predicted C2 domain protein	0	59	179	17.56	19.55	0.89821	1.08114	0.51	0.08
Tb11.01.6270	Tb927.11.14640	hypothetical protein, conserved	0	28	85	17	18.94	0.897571	0.840273	0.18	0.18
Tb11.01.6920	Tb927.11.15270	hypothetical protein, conserved	0	27	82	36.96	41.19	0.897305	1.02077	0.81	0.94
Tb927.3.2160	Tb927.3.2160	hypothetical protein, conserved	0	27	82	21.23	23.66	0.897295	1.01708	0.53	1.42
Tb11.01.2990	Tb927.11.11200	oligomeric golgi complex component 8, putative	Vesicular transport	27	82	19.03	21.21	0.897218	0.723471	0.6	0.33
Tb09.244.2730	Tb927.9.15150	60S ribosomal protein L5	Ribosome	718	2182	855.48	953.92	0.896805	0.0142588	0.7	0.01
Tb927.6.1110	Tb927.6.1110	ubiquitin carboxyl-terminal hydrolase, Clan CA cysteine peptidase, family C12, putative	Ubiquitin & proteasome	51	155	17.1	19.07	0.896696	1.33721	0.32	0.05
Tb09.160.4680	Tb927.9.6430	Rab geranylgeranyl transferase component A, putative	Prenylation	51	155	19.26	21.48	0.896648	0.977107	0.44	0.23
Tb927.10.1410	Tb927.10.1410	hypothetical protein, conserved	0	25	76	37.58	41.92	0.896469	1.21401	0.93	3.17
Tb11.01.5770	Tb927.11.14180	hypothetical protein, conserved	0	25	76	9.52	10.62	0.896422	0.883032	0.42	0.18
Tb927.10.12670	Tb927.10.12670	hypothetical protein, conserved	0	25	76	17.13	19.11	0.896389	1.74327	0.49	2.41
Tb927.10.9140	Tb927.10.9140	hypothetical protein, conserved	0	50	152	28.52	31.82	0.896292	1.14398	0.28	0.4
Tb927.10.6860	Tb927.10.6860	endonuclease V, putative	DNA synthesis, modification, repair	25	76	29.03	32.39	0.896264	1.00762	0.8	0.31
Tb11.02.2620	Tb927.11.4980	ATP-dependent DEAD/H RNA helicase, putative Dbp9, ribosome assembly?	rRNA-tRNA processing	25	76	15.28	17.05	0.896188	0.691666	0.41	0.16
Tb927.7.2970	Tb927.7.2970	ATP-dependent DEAD/H RNA helicase, putative Mph1, DNA repair?	DNA repair	23	70	10.26	11.45	0.89607	1.91384	0.34	0.81
Tb927.4.690	Tb927.4.690	geranylgeranyl transferase type II beta subunit, putative	Prenylation	24	73	26.53	29.61	0.895981	1.14948	0.98	1.79
Tb927.10.7030	Tb927.10.7030	hypothetical protein, conserved	0	24	73	32.85	36.67	0.895828	0.99532	0.34	0.64
Tb927.5.950	Tb927.5.950	thioredoxin-like protein	Redox pathways	47	143	77.63	86.66	0.8958	2.02147	0.69	0.62
Tb11.02.5590	Tb927.11.7600	hypothetical protein, conserved	0	47	143	66.06	73.75	0.895729	0.564751	0.77	0.19
Tb09.211.0620	Tb927.9.8850	actin A	Cytoskeleton_Actin	256	779	249.95	279.08	0.895621	0.758144	0.44	0.47
Tb927.7.4050	Tb927.7.4050	hypothetical protein, conserved	0	47	143	22.87	25.54	0.895458	0.871746	0.65	0.23
Tb927.3.3270	Tb927.3.3270	ATP-dependent phosphofructokinase (TbPFK)	Glucose & glycerol	45	137	33.94	37.91	0.895278	0.991754	2.2	1.53
Tb927.7.200	Tb927.7.200	hypothetical protein, conserved	0	22	67	15.02	16.78	0.895113	1.93703	0.17	0.57
Tb927.10.9250	Tb927.10.9250	G-actin binding protein, putative, CAP/Srv2p, putative	Cytoskeleton_Actin	44	134	60.01	67.05	0.895004	1.17864	0.75	2.4
Tb11.01.7005	Tb927.11.15360	hypothetical protein, conserved	0	22	67	61.45	68.67	0.894859	0.641003	1.62	0.83
Tb11.02.2370	Tb927.11.4760	hypothetical protein	0	22	67	29.67	33.16	0.894753	1.31033	0.83	0.8
Tb927.6.750	Tb927.6.750	kinetoplastid-specific phospho-protein phosphatase, putative	Protein phosphatase	43	131	42.21	47.18	0.894659	0.827812	0.6	0.38
Tb927.10.4690	Tb927.10.4690	dynein light chain, putative	Cytoskeleton	21	64	68.55	76.65	0.894325	1.33557	0.66	0.84
Tb11.01.4690	Tb927.11.13110	hypothetical protein, conserved	0	20	61	12.31	13.77	0.893972	1.8383	0.8	0.35
Tb927.7.840	Tb927.7.840	Mitochondrial ATP synthase subunit, putative	Mitochondrial pathway	41	125	120.95	135.3	0.893939	1.92032	0.7	0.75
Tb927.5.3420	Tb927.5.3420	hypothetical protein, conserved	0	40	122	27.83	31.14	0.893706	1.03687	0.49	0.45
Tb927.3.1850	Tb927.3.1850	hypothetical protein, conserved	0	20	61	12.35	13.82	0.893632	1.46434	1.31	2.4
Tb927.3.1830	Tb927.3.1830	TbRM1, DNA recombination and antigenic switching	DNA synthesis, modification, repair	20	61	15.46	17.31	0.893125	0.893191	1	1.56
Tb11.02.2470	Tb927.11.4860	hypothetical protein, conserved	0	39	119	30.73	34.41	0.893054	0.987772	0.57	0.89
Tb927.6.2710	Tb927.6.2710	hypothetical protein, conserved	0	57	174	27.52	30.83	0.892637	1.37933	0.46	0.45
Tb09.160.3760	Tb927.9.5240	mismatch repair protein MSH3, putative. mismatch repair protein	DNA synthesis, modification, repair	36	110	14.15	15.86	0.892182	1.20419	0.83	0.72
Tb927.10.12110	Tb927.10.12110	hypothetical protein, conserved	0	18	55	56.26	63.07	0.892025	1.32333	1.02	1.89
Tb927.10.12690	Tb927.10.12690	hypothetical protein, conserved	0	18	55	18.99	21.29	0.891968	0.691101	0.88	0.85
Tb09.160.0410	Tb927.9.1420	hypothetical protein, conserved	0	36	110	42.89	48.09	0.891869	0.967466	0.43	0.61
Tb927.3.3230	Tb927.3.3230	hypothetical protein, conserved	0	35	107	21.11	23.68	0.89147	0.821073	0.34	0.33
Tb927.7.6620	Tb927.7.6620	hypothetical protein, conserved	0	35	107	23.81	26.71	0.891426	0.823275	0.43	0.36
Tb927.10.1240	Tb927.10.1240	hypothetical protein, conserved	0	34	104	49.49	55.54	0.891069	0.892573	0.61	2.46
Tb927.7.2570	Tb927.7.2570	guide RNA associated protein, GAP2	Mitochondrial RNA	34	104	26.4	29.63	0.890989	0.87336	0.69	0.48
Tb09.160.3090	Tb927.9.4500	HSP70, endoplasmatic reticulum, HSP70.a	Chaperone	67	205	29.56	33.18	0.890898	0.718641	0.5	0.12
Tb927.6.2440	Tb927.6.2440	hypothetical protein, conserved	0	34	104	32.17	36.11	0.890889	1.11962	0.43	0.63
Tb11.02.3290	Tb927.11.5590	hypothetical protein, conserved	0	33	101	16.19	18.18	0.890539	0.735915	0.4	1.01
Tb11.01.3780	Tb927.11.11950	cytochrome oxidase assembly protein, putative	Electron transport	33	101	30.83	34.62	0.890526	1.11268	0.38	1.23
Tb927.4.2590	Tb927.4.2590	hypothetical protein, conserved	0	16	49	9.83	11.04	0.890399	1.64831	0.34	2.05
Tb11.01.3510	Tb927.11.11640	DNA replication licensing factor MCM6, putative	DNA synthesis, modification, repair	32	98	13.55	15.22	0.890276	0.64151	0.57	0.02
Tb927.10.13430	Tb927.10.13430	citrate synthase, putative	Citric acid cycle	16	49	12.14	13.64	0.890029	1.99903	1.02	3.63
Tb927.2.5040	Tb927.2.5040	hypothetical protein, conserved	0	16	49	33.5	37.64	0.890011	1.61049	0.28	0.33
Tb09.211.0800	Tb927.9.9140	hypothetical protein, conserved	0	16	49	13.79	15.5	0.889677	1.25134	0.37	1.65
Tb11.01.3380	Tb927.11.11530	histone acetyltransferase, putative (HAT2)	Chromatin	47	144	28.59	32.14	0.889546	0.601128	0.67	0.32
Tb927.10.3610	Tb927.10.3610	hypothetical protein, conserved	0	31	95	22.86	25.71	0.889148	0.7771	0.66	0.86
Tb11.01.7380	Tb927.11.15740	hypothetical protein, conserved	0	15	46	10.17	11.44	0.888986	1.21847	0.76	2.09
Tb09.160.2260	Tb927.9.3650	kinesin (Kif-13-1)	Cytoskeleton	29	89	15.42	17.36	0.888249	0.898171	0.49	0.08
Tb927.10.9920	Tb927.10.9920	hypothetical protein, conserved	0	44	135	39.4	44.36	0.888188	0.837215	0.33	0.26
Tb927.10.3320	Tb927.10.3320	hypothetical protein, conserved	0	14	43	9.25	10.42	0.887716	0.818079	0.38	0.31
Tb09.160.4910	Tb927.9.6710	flavoprotein monooxygenase, putative	Mitochondrial pathway	28	86	17.29	19.48	0.887577	1.17167	0.48	0.12
Tb927.10.7110	Tb927.10.7110	Inositol-3-phosphate synthase	Signalling	56	172	38.96	43.9	0.887472	0.968857	0.34	0.6
Tb927.4.4640	Tb927.4.4640	hypothetical protein, conserved	0	28	86	55.76	62.84	0.887333	1.16205	0.46	0.54
Tb927.6.3780	Tb927.6.3780	RING finger protein, putative	0	41	126	31.44	35.45	0.886883	0.94053	0.45	0.34
Tb927.3.2710	Tb927.3.2710	6-phosphofructo-2-kinase/fructose-2,6-bisphosphatase	Glucose & glycerol	27	83	9.7	10.94	0.886654	1.50334	1.04	4.84
Tb927.3.3590	Tb927.3.3590	U3 small nucleolar ribonucleoprotein protein MPP10, putative	RNA processing	40	123	21.87	24.67	0.886502	0.886015	0.38	0.25
Tb927.5.3260	Tb927.5.3260	hypothetical protein, conserved	0	39	120	10.25	11.57	0.885912	1.26869	0.39	0.11
Tb927.4.4770	Tb927.4.4770	hypothetical protein	0	13	40	14.59	16.47	0.885853	0.717252	1.04	2.2
Tb927.10.11870	Tb927.10.11870	mitochondrial RNA binding protein	Mitochondrial RNA	65	200	76.95	86.87	0.885806	1.16752	0.29	1.28
Tb927.6.4790	Tb927.6.4790	hypothetical protein, conserved	0	26	80	59.15	66.78	0.885744	1.45102	0.94	1.48
Tb927.3.4550	Tb927.3.4550	KRIPP6/TbPPR6 Kinetoplast ribosomal PPR-repeat containing protein	Mitochondrial translation	26	80	14.15	15.98	0.885482	0.785464	0.44	0.22
Tb11.02.2110	Tb927.11.4530	N-acetyltransferase subunit ARD1 (ARD1)	Enzyme	49	151	75.19	85.02	0.88438	0.810843	0.54	0.36
Tb927.10.970	Tb927.10.970	hypothetical protein, conserved	0	61	188	12.77	14.44	0.884349	1.13183	0.41	0.14
Tb11.01.1215	Tb927.11.9450	cyclophilin type peptidyl-prolyl cis-trans isomerase, putative (PPIase)	Chaperone	24	74	46.29	52.37	0.883903	1.37862	0.74	1.08
Tb11.01.2600	Tb927.11.10830	hypothetical protein	0	12	37	27.47	31.08	0.883848	2.05371	0.3	0.24
Tb927.2.2510	Tb927.2.2510	voltage-dependent anion-selective channel	Ion channel or pump	407	1255	553.01	625.685	0.883847	1.20398	0.576628	1.2113
Tb11.01.4840	Tb927.11.13260	hypothetical protein, conserved	0	24	74	26.37	29.84	0.883713	1.37725	0.7	3.86
Tb11.01.7980	Tb927.11.16300	hypothetical protein, conserved	0	35	108	35.89	40.63	0.883337	0.869401	0.77	0.47
Tb927.8.5820	Tb927.8.5820	hypothetical protein, conserved	0	12	37	11.65	13.19	0.883245	0.973692	0.72	1.18
Tb09.160.1070	Tb927.9.2320	hypothetical protein, conserved	0	46	142	46.01	52.12	0.882771	1.6314	0.87	0.98
Tb927.7.6350	Tb927.7.6350	NADH-ubiquinone oxidoreductase, mitochondrial, putative	Electron transport	34	105	45.69	51.77	0.882557	0.801269	0.87	0.42
Tb927.5.1570	Tb927.5.1570	ZC3H12	RNA binding	11	34	24.13	27.36	0.881944	1.82881	1.02	2.77
Tb927.8.8150	Tb927.8.8150	hypothetical protein, conserved	0	22	68	44.29	50.23	0.881744	1.04185	0.83	1.38
Tb11.02.0353	Tb927.11.2780	hypothetical protein, conserved	0	33	102	18.34	20.8	0.881731	0.991529	0.96	0.7
Tb11.01.1960	Tb927.11.10200	hypothetical protein, conserved	0	33	102	24.73	28.05	0.88164	1.22046	0.59	0.99
Tb927.3.3570	Tb927.3.3570	hypothetical protein, conserved	0	11	34	24.87	28.21	0.881602	2.16915	0.81	1.44
Tb927.10.9810	Tb927.10.9810	hypothetical protein, conserved	0	43	133	52.42	59.49	0.881156	1.05628	0.62	0.62
Tb927.8.3270	Tb927.8.3270	hypothetical protein	0	32	99	58.36	66.24	0.881039	1.49309	0.87	2.88
Tb09.211.3850	Tb927.9.12910	selenocysteine lyase	Amino acid metabolism	43	133	35.01	39.74	0.880976	1.09212	1.04	2.11
Tb927.7.3530	Tb927.7.3530	hypothetical protein, conserved	0	43	133	22.86	25.95	0.880925	0.803012	0.36	0.38
Tb09.211.0520	Tb927.9.8700	hypothetical protein, conserved	0	32	99	33.85	38.43	0.880822	1.04877	1.17	2.47
Tb927.3.5630	Tb927.3.5630	3,2-trans-enoyl-CoA isomerase, mitochondrial precursor, putative	Lipids & fatty acids	21	65	24.78	28.14	0.880597	1.62832	1.33	4.75
Tb11.02.1170	Tb927.11.3690	hypothetical protein, conserved	0	21	65	20.56	23.35	0.880514	0.967285	0.4	0.4
Tb11.01.2190	Tb927.11.10420	DNA-directed RNA polymerase, putative (RPA12)	RNA synthesis I	21	65	50.92	57.83	0.880512	1.19464	0.6	0.63
Tb11.02.4760	Tb927.11.6920	hypothetical protein, conserved	0	53	164	11.7	13.29	0.880361	0.967571	0.71	0.16
Tb927.3.2410	Tb927.3.2410	PEX10 peroxisome assembly protein	Glycosome biogenesis	20	62	24.63	28.01	0.879329	0.860749	0.87	1.16
Tb11.01.4580	Tb927.11.12730	hypothetical protein	0	10	31	24.41	27.76	0.879323	1.35537	0.75	0.98
Tb927.8.6120	Tb927.8.6120	hypothetical protein, conserved	0	10	31	11.91	13.55	0.878967	0.743295	0.52	0.61
Tb927.10.12370	Tb927.10.12370	gamma-glutamylcysteine synthetase (GCS)	Redox pathways	88	273	47.62	54.2	0.878598	0.960093	0.5	0.47
Tb927.3.3690	Tb927.3.3690	flagellar radial spoke protein-like, putative	Cytoskeleton	49	152	32.84	37.38	0.878545	0.92695	0.6	0.37
Tb927.6.4420	Tb927.6.4420	hypothetical protein, conserved	0	39	121	40.67	46.3	0.878402	0.890597	0.29	0.23
Tb927.7.6900	Tb927.7.6900	double-strand-break repair protein rad21 homolog, putative	DNA synthesis, modification, repair	29	90	18.24	20.77	0.87819	0.904308	0.61	0.97
Tb11.02.1190	Tb927.11.3710	hypothetical protein, conserved	0	29	90	20.68	23.55	0.878132	0.728799	0.61	0.13
Tb927.7.4030	Tb927.7.4030	hypothetical protein, conserved	0	29	90	19.8	22.55	0.878049	1.3138	0.35	0.32
Tb927.5.4150	Tb927.5.4150	hypothetical protein, conserved	0	48	149	45.65	52	0.877885	0.753994	0.92	0.54
Tb927.7.640	Tb927.7.640	hypothetical protein, conserved	0	19	59	20.88	23.79	0.87768	1.24566	0.72	6.03
Tb927.3.1700	Tb927.3.1700	DAG acyltransferase	Lipids & fatty acids	19	59	14.24	16.23	0.877388	1.24899	0.54	3.27
Tb927.6.4190	Tb927.6.4190	hypothetical protein, conserved	0	47	146	31.33	35.71	0.877345	0.884826	0.59	0.22
Tb927.6.2960	Tb927.6.2960	AP-1/4 adapter complex gamma/epsilon subunit, putative	Vesicular transport	56	174	20.08	22.89	0.877239	1.04083	0.22	0.24
Tb927.5.840	Tb927.5.840	hypothetical protein, conserved	0	28	87	10.35	11.8	0.877119	1.79799	0.5	0.07
Tb927.8.1500	Tb927.8.1500	hypothetical protein, conserved	0	37	115	22.62	25.79	0.877084	1.01379	0.64	2.15
Tb927.7.6850	Tb927.7.6850	trans-sialidase (TbTS)	Membrane protein	139	432	66.25	75.54	0.877019	0.629861	0.8	0.39
Tb927.7.210	Tb927.7.210	proline dehydrogenase	Mitochondrial pathway	204	634	134.77	153.69	0.876895	1.43818	1.15	1.66
Tb927.10.4880	Tb927.10.4880	hypothetical protein, conserved	Electron transport	92	286	150.6	171.78	0.876703	1.35726	0.94	1.52
Tb11.02.4730	Tb927.11.6890	DNA repair and recombination helicase protein PIF1	Mitochondrial DNA	82	255	32.44	37.01	0.87652	1.5026	0.36	0.4
Tb927.10.11070	Tb927.10.11070	hypothetical protein, conserved	0	18	56	15.85	18.09	0.876175	1.25024	0.51	0.5
Tb927.4.4590	Tb927.4.4590	protein kinase, putative	Protein kinase	18	56	11.81	13.48	0.876113	1.00258	0.32	0.25
Tb927.10.290	Tb927.10.290	proteasome alpha 2 subunit, putative	Ubiquitin & proteasome	45	140	71.44	81.55	0.876027	1.09627	0.49	0.52
Tb927.7.4930	Tb927.7.4930	ribonuclease H1	DNA synthesis, modification, repair	18	56	21.94	25.05	0.875848	0.830017	0.23	0.33
Tb927.3.3450	Tb927.3.3450	ADP-ribosylation factor-like protein 3A, putative	Vesicular transport	87	271	179.08	204.68	0.874927	0.820897	0.89	0.99
Tb927.6.2970	Tb927.6.2970	pseudouridine synthase A-like protein, putative	rRNA tRNA processing	43	134	36.89	42.18	0.874585	1.03806	1.12	0.73
Tb927.4.590	Tb927.4.590	hypothetical protein, conserved	0	86	268	38.63	44.17	0.874576	0.843289	0.41	0.25
Tb927.5.2360	Tb927.5.2360	hypothetical protein, conserved	0	17	53	8.91	10.19	0.874387	4.15799	0.94	3.54
Tb11.01.6720	Tb927.11.15090	hypothetical protein, conserved	0	34	106	44.08	50.42	0.874256	0.561456	0.49	0.27
Tb927.5.3090	Tb927.5.3090	Mitochondrial ATP synthase subunit, putative	Mitochondrial pathway	85	265	307.48	351.73	0.874193	0.898446	0.87	1.39
Tb927.10.11410	Tb927.10.11410	hypothetical protein, conserved	0	34	106	33.64	38.49	0.873993	0.716216	0.48	0.15
Tb09.160.0790	Tb927.9.1980	hypothetical protein, conserved	0	50	156	26.55	30.39	0.873643	0.697529	1.06	0.91
Tb927.8.3790	Tb927.8.3790	paraflagellar rod component, putative (PFC2)	Cytoskeleton	25	78	41.11	47.06	0.873566	0.789543	0.5	0.57
Tb927.1.2820	Tb927.1.2820	pteridine transporter, putative	Folate	167	521	94.1	107.72	0.873561	0.808661	1.09	2.59
Tb927.7.2710	Tb927.7.2710	NADH-cytochrome b5 reductase, putative	Electron transport	41	128	52.42	60.04	0.873085	2.6641	0.93	1.53
Tb927.10.9770	Tb927.10.9770	gamma-tubulin complex subunit, or spindle pole body protein, putative (GCP2)	Cytoskeleton	65	203	30.47	34.91	0.872816	0.974406	0.31	0.37
Tb927.10.4000	Tb927.10.4000	methylglutaconyl-CoA hydratase, mitochondrial precursor, putative	Amino acid metabolism	48	150	63.58	72.9	0.872154	0.877019	0.8	1.85
Tb927.10.8210	Tb927.10.8210	KREPA2	Mitochondrial RNA	40	125	25.03	28.7	0.872125	0.915314	0.75	0.55
Tb927.5.2700	Tb927.5.2700	otubain, putative,otubain cysteine peptidase, Clan CA, family C65, putative	Protease	40	125	54.75	62.78	0.872093	0.64095	0.53	0.09
Tb927.8.3200	Tb927.8.3200	AVO3 (TOR signalling)	Signalling	56	175	14.65	16.8	0.872024	1.18945	0.28	0.08
Tb11.01.6570	Tb927.11.14930	hypothetical protein, conserved	0	55	172	30.71	35.24	0.871453	1.21458	0.96	0.98
Tb11.01.7325	Tb927.11.15680	hypothetical protein, conserved	0	31	97	87.92	100.95	0.870926	1.34404	0.88	2.32
Tb927.1.1230	Tb927.1.1230	chaperone protein DNAj, putative	Chaperone	23	72	17.6	20.21	0.870856	1.02528	0.67	0.96
Tb11.01.4860	Tb927.11.13280	mitochondrial RNA binding protein 2 (GBP25)	Mitochondrial RNA	92	288	150.6	172.98	0.870621	0.970384	0.39	0.52
Tb11.01.8340	Tb927.11.16620	hypothetical protein, conserved	0	23	72	13.92	15.99	0.870544	0.909946	0.57	1.08
Tb927.4.960	Tb927.4.960	hypothetical protein, conserved	0	31	97	9.67	11.11	0.870387	0.887202	0.55	0.13
Tb927.10.15570	Tb927.10.15570	transcription factor IIa, putative (TFIIA-1)	RNA synthesis II	15	47	9.79	11.25	0.870222	1.24943	0.25	0.45
Tb927.10.1970	Tb927.10.1970	hypothetical protein, conserved	0	68	213	17.79	20.45	0.869927	1.21896	0.39	0.35
Tb927.4.1300	Tb927.4.1300	hypothetical protein, conserved	0	240	752	235.58	270.84	0.869812	0.848567	0.39	0.54
Tb927.7.3380	Tb927.7.3380	hypothetical protein, conserved	0	30	94	39.88	45.85	0.869793	1.13975	0.21	0.27
Tb09.211.2260	Tb927.9.10920	protein kinase, putative	Protein kinase	45	141	15.63	17.97	0.869783	1.5101	0.96	0.96
Tb927.7.1350	Tb927.7.1350	hypothetical protein, conserved	0	30	94	31.46	36.17	0.869782	0.710225	0.28	0.23
Tb11.01.3790	Tb927.11.11960	hypothetical protein, conserved	0	15	47	17.15	19.72	0.869675	1.26675	0.19	0.57
Tb11.46.0004	Tb927.11.2030	hypothetical protein, conserved	0	30	94	19.4	22.31	0.869565	0.790893	0.25	0.23
Tb927.10.14860	Tb927.10.14860	hypothetical protein, conserved	Mitochondrial pathway	67	210	34.53	39.71	0.869554	1.88638	0.34	1.05
Tb927.1.3040	Tb927.1.3040	hypothetical protein, conserved	0	22	69	29.89	34.4	0.868895	1.08434	0.38	0.07
Tb11.01.1820	Tb927.11.10060	Biotin--acetyl-CoA-carboxylase ligase, putative,biotin--protein ligase, putative	Enzyme	95	298	141.07	162.37	0.868818	1.08716	0.85	0.41
Tb927.10.4990	Tb927.10.4990	cdc2- like protein kinase 2 (CRK3)	Cell cycle	51	160	60.18	69.28	0.868649	1.34546	0.72	0.87
Tb09.160.5070	Tb927.9.6940	DNA topoisomerase type IB small subunit	DNA synthesis, modification, repair	50	157	67.19	77.41	0.867976	1.9801	0.4	0.5
Tb927.5.2090	Tb927.5.2090	kinesin, putative	Cytoskeleton	36	113	12.16	14.01	0.867951	1.74503	0.38	0.13
Tb11.02.1020	Tb927.11.3530	hypothetical protein, conserved	0	14	44	22.82	26.31	0.867351	1.14694	0.44	1.1
Tb09.160.2210	Tb927.9.3590	monothiol glutaredoxin, putative	Redox pathways	14	44	24.1	27.79	0.867218	1.33269	0.41	0.37
Tb11.01.3970	Tb927.11.12160	hypothetical protein, conserved	0	14	44	25.66	29.59	0.867185	1.42483	0.39	0.66
Tb11.02.3310	Tb927.11.5600	hypothetical protein, conserved	0	49	154	150.59	173.66	0.867154	1.22136	0.58	1.19
Tb11.02.4960	Tb927.11.7110	hypothetical protein, conserved	0	21	66	14.75	17.01	0.867137	0.820293	0.24	0.18
Tb11.01.3580	Tb927.11.11710	hypothetical protein, conserved	0	14	44	15.07	17.38	0.867089	1.24103	0.72	1.02
Tb09.211.3650	Tb927.9.12700	phospholipase A1, putative	Lipids & fatty acids	35	110	28.75	33.16	0.867008	1.23443	1.16	7.8
Tb927.7.6930	Tb927.7.6930	ATPase, putative	Mitochondrial pathway	14	44	10.49	12.1	0.866942	1.1092	0.56	0.58
Tb927.6.4400	Tb927.6.4400	hypothetical protein, conserved	0	111	349	67.6237	78.0145	0.86681	1.18219	0.30812	0.233768
Tb927.6.3230	Tb927.6.3230	RNA pseudouridylate synthase, putative	rRNA-tRNA processing	41	129	32.59	37.62	0.866295	1.43735	0.33	1.1
Tb927.10.13160	Tb927.10.13160	mannosyltransferase-II (MT-II)	GPI anchors & metabolism	41	129	28.41	32.8	0.866159	1.25533	0.24	0.32
Tb927.4.2680	Tb927.4.2680	hypothetical protein, conserved	0	75	236	38.76	44.75	0.866145	1.33789	0.58	1.13
Tb927.8.5490	Tb927.8.5490	hypothetical protein, conserved	0	47	148	27.72	32.02	0.865709	0.698234	0.41	0.08
Tb09.160.1100	Tb927.9.2390	hypothetical protein, conserved	0	54	170	99.96	115.47	0.865679	1.48662	0.91	0.74
Tb927.7.4660	Tb927.7.4660	hypothetical protein, conserved	0	47	148	55.82	64.49	0.865561	1.39733	0.39	0.52
Tb09.160.4240	Tb927.9.5730	nucleosome assembly protein-like protein	Chromatin	100	315	87.01	100.57	0.865169	0.975057	0.34	0.56
Tb11.01.8430	Tb927.11.16700	hypothetical protein, conserved	0	60	189	22.9	26.47	0.86513	0.784141	0.67	1.02
Tb927.1.1210	Tb927.1.1210	hypothetical protein, conserved	0	20	63	50.84	58.77	0.865067	1.28284	0.54	1.87
Tb927.8.2310	Tb927.8.2310	(H )-ATPase G subunit, putative	Lysosome	46	145	154.26	178.42	0.864589	1.33751	1.35	1.46
Tb09.211.2460	Tb927.9.11150	hypothetical protein, conserved	0	52	164	21.69	25.1	0.864143	1.7071	1.01	2.59
Tb11.02.4510	Tb927.11.6670	hypothetical protein, conserved	0	39	123	23.72	27.45	0.864117	1.08253	0.6	0.49
Tb927.10.12310	Tb927.10.12310	helicase-like protein	DNA synthesis, modification, repair	78	246	31.09	35.98	0.864091	0.986407	0.26	0.19
Tb11.01.7320	Tb927.11.15670	hypothetical protein	0	13	41	30.32	35.09	0.864064	0.254647	1.31	0.74
Tb09.160.4550	Tb927.9.6160	hypothetical protein, conserved	0	58	183	18.62	21.55	0.864037	1.23573	0.34	0.24
Tb927.5.2820	Tb927.5.2820	protein kinase, putative	Protein kinase	32	101	11.42	13.22	0.863843	1.41454	0.59	0.16
Tb927.8.1270	Tb927.8.1270	hypothetical protein, conserved	0	32	101	20.92	24.22	0.863749	1.15002	0.28	0.15
Tb927.3.4800	Tb927.3.4800	hypothetical protein, conserved	0	32	101	18.99	21.99	0.863574	1.37245	0.48	0.56
Tb927.10.1930	Tb927.10.1930	hypothetical protein, conserved	0	38	120	21.58	25	0.8632	1.1222	0.29	0.34
Tb927.5.3960	Tb927.5.3960	arginine N-methyltransferase, type I (PRMT6)	Arginine methylation	38	120	37.91	43.92	0.86316	1.15484	0.62	1.09
Tb927.7.7030	Tb927.7.7030	hypothetical protein, conserved	0	19	60	10.72	12.42	0.863124	1.51133	0.62	0.65
Tb927.10.460	Tb927.10.460	NIMA-related protein kinase (NRKC)	Protein kinase	19	60	9.14	10.59	0.863078	1.5724	0.19	0.59
Tb927.3.1120	Tb927.3.1120	GTP-binding nuclear protein rtb2, putative (rtb2)	Nucleo-cytoplasmic trasnport	76	240	128.41	148.79	0.863028	0.644282	0.31	0.68
Tb927.7.3930	Tb927.7.3930	hypothetical protein, conserved	0	51	161	12.91	14.96	0.862968	1.53772	0.18	0.12
Tb927.10.6590	Tb927.10.6590	hypothetical protein, conserved	0	19	60	9.37	10.86	0.862799	1.08563	0.88	1.37
Tb11.01.6350	Tb927.11.14720	hypothetical protein, conserved	0	19	60	18.55	21.5	0.862791	1.26748	0.51	2.91
Tb927.7.1330	Tb927.7.1330	hypothetical protein, conserved	0	25	79	25.85	29.97	0.862529	0.923694	0.33	0.71
Tb09.211.1900	Tb927.9.10520	hypothetical protein, conserved	Electron transport	31	98	44.94	52.13	0.862076	1.33404	0.81	1.66
Tb927.1.1690	Tb927.1.1690	RNA editing endoribonuclease (KREN1)	Mitochondrial RNA	49	155	22.04	25.58	0.861611	1.02058	0.5	0.33
Tb11.02.5560	Tb927.11.7570	hypothetical protein, conserved	0	49	155	24.83	28.82	0.861554	1.28889	0.61	0.73
Tb927.10.7700	Tb927.10.7700	ABC transporter, putative	Transporter	73	231	40.15	46.62	0.861218	1.48794	0.46	2.88
Tb927.4.4190	Tb927.4.4190	hypothetical protein, conserved	0	6	19	14	16.26	0.861009	1.14766	0.27	0.83
Tb927.6.4840	Tb927.6.4840	S-adenosylmethionine synthetase, putative (METK1)	Enzyme	719	2276	664.941	772.325	0.86096	0.704282	1.30058	0.434882
Tb927.1.1640	Tb927.1.1640	hypothetical protein, conserved	0	18	57	18.88	21.93	0.860921	0.929609	0.19	0.37
Tb11.02.1080	Tb927.11.3580	hypothetical protein, conserved	0	24	76	20.26	23.54	0.860663	0.953675	0.69	1.27
Tb927.3.2380	Tb927.3.2380	hypothetical protein, conserved	0	6	19	20.69	24.04	0.860649	1.00069	0.85	1.12
Tb927.10.2360	Tb927.10.2360	hypothetical protein	0	12	38	23.27	27.04	0.860577	#N/A	0.9	1.4
Tb09.244.2670	Tb927.9.15270	hypothetical protein, conserved	Mitochondrial pathway	24	76	16.48	19.15	0.860574	0.992841	0.18	0.1
Tb927.3.3990	Tb927.3.3990	KREPB6	Mitochondrial RNA	12	38	10.06	11.69	0.860565	1.72538	1.19	3.17
Tb927.3.920	Tb927.3.920	hypothetical protein, conserved	0	36	114	10.43	12.12	0.860561	1.1552	0.41	0.2
Tb927.3.2170	Tb927.3.2170	translation elongation factor EF-2, putative	Translation	65	206	26.84	31.21	0.859981	0.934671	0.63	0.23
Tb927.7.1660	Tb927.7.1660	hypothetical protein, conserved	0	29	92	10.02	11.66	0.859348	0.933056	0.48	0.32
Tb11.02.3610	Tb927.11.5850	RBP38	RNA binding	128	406	99.8	116.15	0.859234	1.19496	0.54	0.43
Tb09.211.0950	Tb927.9.9310	hypothetical protein, conserved	0	58	184	22.07	25.69	0.859089	0.939689	0.79	0.35
Tb927.4.540	Tb927.4.540	hypothetical protein, conserved	0	40	127	28.53	33.23	0.858562	1.31298	0.6	1.91
Tb927.7.590	Tb927.7.590	hypothetical protein, conserved	0	40	127	31.73	36.96	0.858496	1.38025	0.37	0.39
Tb927.4.950	Tb927.4.950	hypothetical protein, conserved	0	17	54	19.26	22.44	0.858289	1.07616	0.71	0.75
Tb927.7.5560	Tb927.7.5560	glucosamine-fructose-6-phosphate aminotransferase, putative	Amino acid metabolism	57	181	31.78	37.03	0.858223	1.17265	0.38	3.11
Tb11.02.2890	Tb927.11.5230	hypothetical protein, conserved	0	34	108	53.06	61.84	0.858021	1.13679	0.77	1.17
Tb927.10.2640	Tb927.10.2640	intraflagellar transport protein IFT81, putative	Cytoskeleton	39	124	19.36	22.59	0.857016	1.09529	0.55	0.03
Tb927.10.14510	Tb927.10.14510	hypothetical protein, conserved	0	39	124	16.78	19.58	0.856997	1.43317	0.4	0.28
Tb927.3.3120	Tb927.3.3120	hypothetical protein, conserved	0	33	105	27.99	32.67	0.856749	0.861338	1.26	2.51
Tb927.10.13170	Tb927.10.13170	hypothetical protein, conserved	0	11	35	11.77	13.74	0.856623	1.12	0.48	5.73
Tb927.3.4050	Tb927.3.4050	hypothetical protein, conserved	0	11	35	24.42	28.51	0.856542	0.737998	0.56	0.98
Tb09.160.2150	Tb927.9.3530	LSm6	RNA processing	11	35	46.68	54.5	0.856514	1.28171	0.85	1.1
Tb927.10.12950	Tb927.10.12950	hypothetical protein, conserved	0	27	86	10.35	12.09	0.856079	0.973365	0.41	0.05
Tb11.02.5280	Tb927.11.7380	glycerol-3-phosphate dehydrogenase (FAD-dependent), mitochondrial	Glucose & glycerol	60	191	36.55	42.7	0.855972	1.3132	0.73	0.55
Tb927.10.430	Tb927.10.430	hypothetical protein, conserved	0	76	242	74.8	87.39	0.855933	1.43733	0.83	0.81
Tb11.01.7330	Tb927.11.15690	U5 snRNP-associated 102 kDa protein,U5-102K putative	RNA processing	38	121	13.84	16.17	0.855906	1.00167	0.54	0.06
Tb11.01.3280	Tb927.11.11450	hypothetical protein, conserved	0	27	86	14.55	17	0.855882	0.846662	0.47	0.26
Tb927.10.3640	Tb927.10.3640	hypothetical protein, conserved	0	38	121	49.09	57.36	0.855823	1.51223	0.45	0.34
Tb927.10.7680	Tb927.10.7680	GTPase activating protein, putative	Signalling	70	223	48.51	56.71	0.855405	1.18341	0.58	1.86
Tb927.3.3510	Tb927.3.3510	hypothetical protein, conserved	0	16	51	11.97	14	0.855	1.18736	0.39	0.59
Tb927.7.5190	Tb927.7.5190	hypothetical protein, conserved	0	32	102	9.93	11.62	0.854561	1.60371	0.56	0.63
Tb927.1.670	Tb927.1.670	hypothetical protein, conserved	0	26	83	15.56	18.22	0.854007	1.48751	0.68	0.8
Tb927.7.1480	Tb927.7.1480	hypothetical protein, conserved	0	26	83	23.75	27.82	0.853702	1.04338	0.27	0.57
Tb11.47.0020	Tb927.11.1290	hypothetical protein, conserved	0	26	83	23.98	28.09	0.853685	0.893384	0.39	0.61
Tb11.47.0027	Tb927.11.1220	hypothetical protein, conserved	0	26	83	12.25	14.35	0.853659	1.30798	0.69	0.7
Tb927.8.4150	Tb927.8.4150	hypothetical protein, conserved	0	62	198	75.84	88.86	0.853477	1.10901	0.74	0.88
Tb927.7.580	Tb927.7.580	GTP-binding protein, putative	Enzyme	31	99	16.7	19.57	0.853347	1.31715	0.18	0.04
Tb09.244.2850	Tb927.9.15000	hypothetical protein, conserved	0	36	115	52.61	61.66	0.853227	1.07475	0.56	0.46
Tb11.02.5270	Tb927.11.7370	haloacid dehalogenase hydrolase, putative	Enzyme	36	115	42.34	49.63	0.853113	1.48253	0.84	0.83
Tb11.01.6510	Tb927.11.14880	paraflagellar rod component, putative (PFC9)	Cytoskeleton	46	147	45.52	53.37	0.852914	0.792842	0.49	0.1
Tb927.8.3310	Tb927.8.3310	acetyltransferase, putative	Lipids & fatty acids	51	163	28.13	32.99	0.852683	0.876566	0.51	0.02
Tb927.3.3800	Tb927.3.3800	hypothetical protein, conserved	0	30	96	10.77	12.64	0.852057	1.05968	0.69	2.97
Tb927.1.1010	Tb927.1.1010	hypothetical protein, conserved	0	35	112	17.89	21	0.851905	1.26248	0.19	0.6
Tb11.02.5220	Tb927.11.7320	dual specificity phopshatase, putative	Phosphatase	30	96	26.61	31.24	0.851793	1.5011	0.87	4.24
Tb09.211.1680	Tb927.9.10200	hypothetical protein, conserved	0	20	64	46.36	54.43	0.851736	0.562624	1.53	2.62
Tb927.10.13190	Tb927.10.13190	ARP2/3 complex subunit, putative	Cytoskeleton_Actin	20	64	19.07	22.39	0.85172	1.11111	0.15	0.64
Tb927.4.2140	Tb927.4.2140	MBO2,flagellar component	Cytoskeleton	40	128	14.7	17.26	0.85168	1.11427	0.31	0.1
Tb927.4.3480	Tb927.4.3480	hypothetical protein	0	10	32	20.02	23.51	0.851553	1.89062	1.29	6.01
Tb927.2.2190	Tb927.2.2190	histone deacetylase 3 (HDAC3)	Chromatin	40	128	21.45	25.19	0.851528	1.00463	0.23	0.18
Tb11.01.1150	Tb927.11.9380	hypothetical protein	0	5	16	10.77	12.65	0.851383	#N/A	0.53	0.95
Tb09.160.5030	Tb927.9.6880	cAMP-specific phosphodiesterase, putative	Signalling	40	128	22.57	26.51	0.851377	1.1697	0.36	0.38
Tb11.01.4290	Tb927.11.12450	hypothetical protein, conserved	0	20	64	12.93	15.19	0.851218	0.479719	0.78	0.72
Tb09.160.3270	Tb927.9.4680	eukaryotic translation initiation factor 4A eIF4A1	Translation	173	554	157.23	184.74	0.851088	0.726135	0.72	0.25
Tb927.4.1930	Tb927.4.1930	EIF3D	Translation	54	173	72.83	85.62	0.850619	0.632517	0.19	0.15
Tb927.6.1900	Tb927.6.1900	U3/U14 snoRNA-associated small subunit rRNA processing protein, putative	rRNA/tRNA processing	49	157	37.88	44.54	0.850471	0.644031	0.58	0.07
Tb927.3.900	Tb927.3.900	hypothetical protein, conserved	0	34	109	35.06	41.24	0.850145	1.20642	0.37	0.48
Tb927.7.6770	Tb927.7.6770	hypothetical protein, conserved	0	34	109	128.03	150.6	0.850133	1.25921	0.6	1.5
Tb927.8.5780	Tb927.8.5780	phosphatase, putative	Phosphatase	29	93	60.37	71.04	0.849803	0.464968	0.69	0.11
Tb11.01.6480	Tb927.11.14850	hypothetical protein, conserved	0	24	77	12.05	14.18	0.849788	1.27822	0.89	0.41
Tb927.1.2980	Tb927.1.2980	hypothetical protein, conserved	0	43	138	13.89	16.35	0.849541	0.896822	0.23	0.07
Tb927.4.660	Tb927.4.660	hypothetical protein, conserved	0	43	138	23	27.08	0.849335	0.710514	0.9	0.33
Tb927.1.1020	Tb927.1.1020	hypothetical protein, conserved	0	19	61	16.38	19.29	0.849145	1.14852	0.21	0.37
Tb927.10.10770	Tb927.10.10770	hypothetical protein, conserved	0	38	122	22.59	26.61	0.848929	0.713536	0.96	6.73
Tb927.7.4940	Tb927.7.4940	oligopeptidase B protein, putative,serine peptidase, clan SC, family S9A-like protein	Protease or peptidase	76	244	30.9	36.4	0.848901	1.01206	0.19	0.04
Tb927.5.2720	Tb927.5.2720	zinc-finger protein ZPR1, putative	Zinc finger	76	244	59.26	69.81	0.848876	0.965246	0.28	0.45
Tb927.4.2960	Tb927.4.2960	hypothetical protein, conserved	0	19	61	57.43	67.66	0.848803	1.40036	0.44	0.76
Tb927.10.15960	Tb927.10.15960	hypothetical protein, conserved	0	19	61	30.29	35.69	0.848697	1.42653	0.59	1.73
Tb927.10.6620	Tb927.10.6620	hypothetical protein, conserved	0	14	45	10.65	12.55	0.848606	1.02263	0.44	0.52
Tb11.01.5590	Tb927.11.14020	RNA-binding protein (NRBD2)	rRNA-tRNA processing	1095	3519	1439.95	1697.95	0.848052	0.905977	0.7	1.7
Tb09.160.3980	Tb927.9.5460	eukaryotic translation initation factor 4 gamma, eIF4G2	Translation	28	90	11.72	13.82	0.848046	1.64461	0.47	1.5
Tb11.02.0430	Tb927.11.2910	phosphoglycerate mutase, putative (iPGAM)	Glucose & glycerol	28	90	26.84	31.65	0.848025	0.804289	0.56	0.35
Tb09.160.1490	Tb927.9.2800	hypothetical protein, conserved	0	28	90	47.75	56.31	0.847984	1.50769	1.19	0.59
Tb927.4.5170	Tb927.4.5170	60S ribosomal protein L7/L12, putative	Ribosome	14	45	30.71	36.22	0.847874	0.929547	0.56	0.74
Tb927.8.2390	Tb927.8.2390	hypothetical protein, conserved	0	42	135	10.08	11.89	0.847771	0.98873	0.38	0.05
Tb927.10.2780	Tb927.10.2780	DNA-directed RNA polymerase iii largest subunit,t (RPC160)	RNA synthesis III	60	193	14.42	17.01	0.847737	0.95944	0.43	0.04
Tb927.5.2030	Tb927.5.2030	hypothetical protein, conserved	0	37	119	33.63	39.68	0.84753	0.968719	0.31	0.07
Tb927.10.6320	Tb927.10.6320	hypothetical protein, conserved	0	51	164	30.56	36.06	0.847476	0.801904	0.45	0.3
Tb927.5.1940	Tb927.5.1940	hypothetical protein, conserved	0	23	74	44.13	52.1	0.847025	1.27738	0.38	1.41
Tb927.4.2280	Tb927.4.2280	hypothetical protein, conserved	0	23	74	22.1	26.1	0.846743	1.24322	0.54	0.31
Tb927.10.2970	Tb927.10.2970	hypothetical protein, conserved	0	64	206	203.49	240.33	0.846711	0.880327	1.71	9.4
Tb09.211.2790	Tb927.9.11670	hypothetical protein, conserved	0	50	161	15.01	17.74	0.84611	1.19517	0.3	0.2
Tb927.7.2320	Tb927.7.2320	hypothetical protein, conserved	0	36	116	21.86	25.84	0.845975	0.907359	0.34	1.44
Tb927.5.2050	Tb927.5.2050	hypothetical protein, conserved	0	18	58	17.96	21.23	0.845973	1.38015	0.63	0.34
Tb927.3.5560	Tb927.3.5560	hypothetical protein, conserved	0	18	58	59.82	70.72	0.845871	1.57731	1.42	1.55
Tb927.7.2500	Tb927.7.2500	proteasome regulatory ATPase subunit 1	Ubiquitin & proteasome	54	174	45.38	53.65	0.845853	1.03513	0.71	0.61
Tb927.4.3450	Tb927.4.3450	hypothetical protein, conserved	Mitochondrial pathway	72	232	230.92	273.02	0.845799	1.13666	1.08	1.73
Tb11.02.1720	Tb927.11.4230	hypothetical protein, conserved	0	58	187	17.75	21	0.845238	0.657141	0.33	0.09
Tb927.7.1550	Tb927.7.1550	KRET2	Mitochondrial RNA	40	129	30.17	35.7	0.845098	0.814613	0.61	0.75
Tb927.6.1130	Tb927.6.1130	hypothetical protein, conserved	0	31	100	24.33	28.79	0.845085	1.01355	0.36	0.36
Tb927.6.2090	Tb927.6.2090	hypothetical protein, conserved	0	80	258	41.4	48.99	0.84507	1.79535	0.26	0.31
Tb11.01.2320	Tb927.11.10550	hypothetical protein, conserved	0	31	100	13.79	16.32	0.844975	1.53968	0.7	3.12
Tb927.10.8630	Tb927.10.8630	hypothetical protein, conserved	0	53	171	76.24	90.25	0.844765	1.70582	0.55	0.68
Tb09.160.1020	Tb927.9.2270	hypothetical protein, conserved	0	26	84	11.61	13.76	0.84375	0.967988	0.34	0.19
Tb927.7.4950	Tb927.7.4950	NAD(p)-dependent steroid dehydrogenase-like protein	Sterols	39	126	35.44	42.02	0.843408	1.02815	0.24	0.27
Tb11.01.8760	Tb927.11.16990	hypothetical protein, conserved	0	26	84	14.58	17.29	0.843262	0.963947	0.65	0.49
Tb927.10.6960	Tb927.10.6960	hypothetical protein, conserved	0	56	181	64.23	76.17	0.843245	0.662464	0.61	0.29
Tb927.10.12210	Tb927.10.12210	ribulose-5-phosphate 3-epimerase, putative	Pentose phosphate pathway	43	139	64.11	76.04	0.843109	1.21015	0.32	0.26
Tb11.01.3480	Tb927.11.11610	hypothetical protein, conserved	0	30	97	19.27	22.86	0.842957	0.716732	0.6	0.71
Tb927.7.6940	Tb927.7.6940	glutaminyl cyclase, putative	Amino acid metabolism	30	97	14.76	17.51	0.842947	1.82947	0.86	2.33
Tb927.7.5180	Tb927.7.5180	60S ribosomal protein L23a or L25	Ribosome	433	1400	721.65	856.13	0.842921	0.619799	0.84	10.56
Tb927.10.6260	Tb927.10.6260	ATP-dependent DEAD/H RNA helicase, putative Has1, ribosome biogenesis?	rRNA-tRNA processing	60	194	36.49	43.29	0.84292	1.00134	0.47	0.05
Tb927.5.2970	Tb927.5.2970	suppressive immunomodulating factor (TSIF)	0	30	97	13.28	15.76	0.84264	0.781479	0.34	1.14
Tb927.10.340	Tb927.10.340	mitochondrial structure specific endonuclease I (SSE-1), putative	Mitochondrial DNA	17	55	21.15	25.1	0.842629	1.06476	0.43	1
Tb11.02.1340	Tb927.11.3850	AMP deaminase, putative	Nucleotides-Purines	51	165	12.03	14.28	0.842437	1.3145	0.72	0.42
Tb927.6.4060	Tb927.6.4060	hypothetical protein, conserved	0	17	55	48.97	58.13	0.842422	0.971351	1.12	2.53
Tb927.8.6340	Tb927.8.6340	CYC2-like cyclin, putative (CYC10)	Cell cycle	34	110	37.14	44.09	0.842368	#N/A	1.12	16.47
Tb11.02.0360	Tb927.11.2840	hypothetical protein, conserved	0	34	110	64.23	76.25	0.842361	1.29742	0.6	0.9
Tb927.3.1250	Tb927.3.1250	DNA-directed RNA polymerase subunit, putative, (RPB10)	RNA synthesis II	17	55	73.84	87.66	0.842345	0.851848	0.99	1.31
Tb927.6.3050	Tb927.6.3050	aldehyde dehydrogenase family, putative	Mitochondrial pathway	55	178	37.21	44.18	0.842236	1.19108	0.39	0.75
Tb927.10.3550	Tb927.10.3550	DNA repair helicase, putative	DNA synthesis, modification, repair	38	123	13.23	15.71	0.842139	1.30318	0.3	0.5
Tb09.211.1580	Tb927.9.10050	hypothetical protein, conserved	0	21	68	18.19	21.61	0.84174	1.09843	0.13	0.08
Tb927.1.4680	Tb927.1.4680	hypothetical protein, conserved	0	21	68	23.29	27.67	0.841706	1.04141	1.01	2.85
Tb09.211.3900	Tb927.9.13010	hypothetical protein, conserved	0	46	149	26.66	31.68	0.84154	0.933406	0.27	0.2
Tb927.3.1210	Tb927.3.1210	protein transport protein Sec24 (SEC24.1)	Vesicular transport	42	136	15.86	18.85	0.841379	0.82022	0.58	0.34
Tb927.3.1560	Tb927.3.1560	hypothetical protein, conserved	0	25	81	24.15	28.71	0.84117	1.15797	0.74	2.93
Tb927.10.15410	Tb927.10.15410	glycosomal malate dehydrogenase (gMDH)	Glucose & glycerol	175	567	198.84	236.39	0.841152	0.707258	0.92	2.17
Tb927.6.2120	Tb927.6.2120	hypothetical protein, conserved	0	29	94	42.55	50.6	0.840909	0.915787	0.62	0.84
Tb11.01.1630	Tb927.11.9870	hypothetical protein, conserved	0	29	94	26.62	31.66	0.840809	0.829347	0.25	0.37
Tb927.8.6820	Tb927.8.6820	hypothetical protein, conserved	0	29	94	24.76	29.45	0.840747	0.940069	0.75	0.66
Tb927.5.3860	Tb927.5.3860	tubulin tyrosine ligase, putative	Cytoskeleton	37	120	25.94	30.86	0.84057	1.41524	0.81	2.72
Tb927.5.1140	Tb927.5.1140	Ethanolamine kinase 1	Lipids & fatty acids	37	120	20.66	24.58	0.840521	1.46149	0.65	6.51
Tb11.01.5185	Tb927.11.13590	hypothetical protein, conserved	0	12	39	33.02	39.37	0.83871	1.83483	0.64	2.46
Tb927.3.5260	Tb927.3.5260	hypothetical protein, conserved	0	28	91	21.93	26.15	0.838623	1.16516	1.63	3.21
Tb927.10.15490	Tb927.10.15490	GDP-mannose 4,6 dehydratase, putative	Glycan synthesis & metabolism	52	169	52.73	62.88	0.838581	0.715113	0.27	0.66
Tb11.01.5330	Tb927.11.13760	hypothetical protein, conserved	0	36	117	50.6	60.34	0.838581	1.52728	0.55	0.84
Tb927.10.710	Tb927.10.710	hypothetical protein, conserved	0	20	65	25.66	30.6	0.838562	0.924639	0.99	1.52
Tb927.6.2680	Tb927.6.2680	hypothetical protein, conserved	0	20	65	44.67	53.27	0.838558	1.94543	0.8	0.88
Tb927.6.1920	Tb927.6.1920	hypothetical protein, conserved	0	16	52	15.06	17.96	0.83853	2.26464	0.78	0.84
Tb927.3.1030	Tb927.3.1030	RPB28	RNA binding	56	182	57.58	68.67	0.838503	1.19816	0.89	0.68
Tb927.8.4390	Tb927.8.4390	eIF-2B GDP-GTP exchange factor, putative	Translation	28	91	21.65	25.82	0.838497	0.956119	0.6	1.2
Tb927.10.1180	Tb927.10.1180	hypothetical protein, conserved	0	24	78	18.32	21.85	0.838444	1.43572	0.52	0.5
Tb927.6.590	Tb927.6.590	hypothetical protein, conserved	Mitochondrial pathway	87	283	324.28	387.05	0.837825	1.17844	0.78	0.67
Tb927.5.4420	Tb927.5.4420	nucleolar RNA helicase 2 human, DDX50 Mouse	rRNA-tRNA processing	83	270	48.25	57.59	0.837819	0.843819	0.62	0.17
Tb927.4.4710	Tb927.4.4710	hypothetical protein, conserved	0	43	140	15.36	18.35	0.837057	0.788128	0.35	0.12
Tb927.2.4160	Tb927.2.4160	hypothetical protein, conserved	0	35	114	15.4	18.41	0.836502	1.09599	0.6	1.7
Tb09.211.3870	Tb927.9.12960	transporter, putative	Transporter	27	88	16.78	20.07	0.836074	2.2815	0.43	1.54
Tb09.211.2570	Tb927.9.11270	T-complex protein 1, eta subunit, putative, (TCP-1-eta)	Translation	173	564	111.88	133.83	0.835986	0.900919	0.45	0.25
Tb11.01.3260	Tb927.11.11430	cullin 1, putative	Ubiquitin & proteasome	50	163	22.82	27.3	0.835897	1.10447	0.09	0.11
Tb11.02.0930	Tb927.11.3440	hypothetical protein, conserved	0	23	75	15.94	19.07	0.835868	1.92859	0.55	1.17
Tb09.160.4430	Tb927.9.6040	E1-like ubiquitin-activating enzyme, putative	Ubiquitin & proteasome	23	75	21.82	26.11	0.835695	1.54044	0.61	2.06
Tb927.10.13000	Tb927.10.13000	cAMP phosphodiesterase A, putative (PDEA)	Signalling	65	212	38.51	46.09	0.835539	1.60009	0.26	0.3
Tb11.01.6190	Tb927.11.14580	RNA guanylyltransferase	RNA processing	61	199	38.24	45.77	0.835482	1.10275	0.24	0.41
Tb927.3.5000	Tb927.3.5000	hypothetical protein, conserved	0	19	62	12.33	14.76	0.835366	1.01189	1.19	4.16
Tb927.7.530	Tb927.7.530	hypothetical protein, conserved	0	42	137	9.88	11.83	0.835165	1.82862	0.25	0.09
Tb927.7.1450	Tb927.7.1450	hypothetical protein, conserved	0	19	62	21.72	26.01	0.835063	0.965314	0.39	0.28
Tb11.02.3800	Tb927.11.5990	hypothetical protein, conserved	Mitochondrial translation	34	111	20.28	24.29	0.834911	1.0032	0.62	1.71
Tb11.01.1650	Tb927.11.9890	signal recognition particle receptor alpha subunit, putative	Vesicular transport	34	111	21.46	25.71	0.834695	1.45662	0.35	0.69
Tb09.211.0300	Tb927.9.8370	hypothetical protein, conserved	0	15	49	34.77	41.67	0.834413	0.871668	0.38	0.64
Tb09.160.3880	Tb927.9.5370	hypothetical protein, conserved	0	15	49	27.09	32.47	0.834309	0.750144	0.52	0.35
Tb927.10.14370	Tb927.10.14370	hypothetical protein, conserved	0	30	98	91.43	109.59	0.834291	1.32516	0.47	0.48
Tb09.160.0720	Tb927.9.1880	hypothetical protein, conserved	0	45	147	29.05	34.82	0.834291	1.09185	0.49	1.22
Tb927.7.7300	Tb927.7.7300	ATP-dependent DEAD/H RNA helicase, putative, no clear yeast homologue	RNA	26	85	9.41	11.28	0.83422	1.31989	0.44	0.48
Tb927.5.1720	Tb927.5.1720	hypothetical protein, conserved	0	86	281	50.23	60.22	0.834108	1.01941	0.7	1.17
Tb09.211.3890	Tb927.9.12990	hypothetical protein, conserved	0	45	147	12.91	15.48	0.833979	1.05184	0.44	0.09
Tb11.03.0670	Tb927.11.470	transcription factor, putative,transcription factor IIIb, putative	RNA synthesis III	26	85	15.71	18.84	0.833864	0.953137	0.24	0.61
Tb927.7.5150	Tb927.7.5150	hypothetical protein, conserved	0	59	193	14.92	17.9	0.83352	1.23405	0.58	0.26
Tb11.01.4200	Tb927.11.12380	hypothetical protein, conserved	0	37	121	32.82	39.38	0.833418	1.06029	0.28	1.65
Tb927.6.3460	Tb927.6.3460	hypothetical protein, conserved	0	37	121	24.1	28.92	0.833333	1.29652	0.8	2.68
Tb09.211.4400	Tb927.9.13580	hypothetical protein, conserved	Mitochondrial pathway	59	193	51.34	61.62	0.833171	0.791142	0.97	0.58
Tb927.10.170	Tb927.10.170	pseudouridine synthase, Cbf5p	rRNA tRNA processing	107	350	92.01	110.44	0.833122	0.862326	0.75	0.77
Tb927.10.1390	Tb927.10.1390	hypoxanthine-guanine phosphoribosyltransferase, putative	Nucleotides-Purines	103	337	161.42	193.79	0.832964	0.68898	0.77	0.92
Tb927.8.3210	Tb927.8.3210	hypothetical protein, conserved	0	11	36	23.43	28.13	0.832919	0.857633	0.62	0.68
Tb927.10.6820	Tb927.10.6820	hypothetical protein, conserved	0	33	108	38.57	46.31	0.832865	1.58058	0.7	0.98
Tb927.6.1570	Tb927.6.1570	2-hydroxy-3-oxopropionate reductase, putative	Mitochondrial pathway	66	216	80.73	96.94	0.832783	1.18735	0.62	0.67
Tb09.160.0360	Tb927.9.1360	hypothetical protein, conserved	0	11	36	19.77	23.74	0.832772	0.554268	1.04	0.68
Tb927.3.2250	Tb927.3.2250	hypothetical protein, conserved	0	22	72	27.09	32.53	0.83277	1.19138	0.15	0.5
Tb927.8.6540	Tb927.8.6540	TFIIH basal transcription factor subunit (p44)	RNA synthesis II	11	36	11.5	13.81	0.83273	0.833712	0.16	0.2
Tb927.6.2010	Tb927.6.2010	hypothetical protein, conserved	Mitochondrial pathway	91	298	63.91	76.79	0.83227	1.27578	0.31	0.43
Tb11.01.7190	Tb927.11.15550	NADH-cytochrome b5 reductase, putative (B5R)	Electron transport	47	154	56	67.33	0.831724	1.76323	0.61	1.49
Tb11.01.7050	Tb927.11.15400	hypothetical protein, conserved	0	36	118	10.91	13.12	0.831555	1.46947	0.3	0.07
Tb927.8.2620	Tb927.8.2620	hypothetical protein, conserved	0	36	118	15.86	19.08	0.831237	0.893081	0.53	0.44
Tb09.211.4110	Tb927.9.13250	NADPH--cytochrome p450 reductase, putative (CPR)	Enzyme	43	141	22.9	27.55	0.831216	0.956971	0.58	0.61
Tb927.10.12330	Tb927.10.12330	ZC3H34	RNA binding	100	328	181.46	218.39	0.830899	0.690164	0.66	0.29
Tb927.6.1780	Tb927.6.1780	mitogen-activated protein kinase, putative,protein kinase, putative	Protein kinase	25	82	22.33	26.88	0.830729	1.12894	1.05	3.06
Tb927.10.5040	Tb927.10.5040	chaperone protein DNAj, putative	Chaperone	32	105	40.49	48.75	0.830564	0.972803	0.48	0.68
Tb927.6.2820	Tb927.6.2820	hypothetical protein, conserved	0	32	105	46.21	55.64	0.830518	1.22079	1.81	3.45
Tb11.01.0200	Tb927.11.8350	katanin, putative	Protease or peptidase	39	128	25.86	31.14	0.830443	1.45466	0.51	1.73
Tb927.6.3880	Tb927.6.3880	hypothetical protein, conserved	0	71	233	52.15	62.8	0.830414	3.25359	0.75	5.42
Tb927.3.2940	Tb927.3.2940	hypothetical protein, conserved	0	7	23	8.51	10.25	0.830244	1.63936	1.82	7
Tb927.8.3100	Tb927.8.3100	coronin, putative (CRN12)	Cytoskeleton	42	138	29.5	35.56	0.829584	1.15976	0.78	0.41
Tb927.10.13960	Tb927.10.13960	flagellar protein PF20	Cytoskeleton	49	161	30.56	36.84	0.829533	0.65751	0.36	0.43
Tb927.8.3970	Tb927.8.3970	oxidoreductase, putative	Enzyme	14	46	11.87	14.31	0.82949	1.08634	0.38	0.87
Tb09.211.3810	Tb927.9.12870	hypothetical protein, conserved	0	14	46	36.6	44.13	0.829368	1.6878	0.82	2.11
Tb927.6.2040	Tb927.6.2040	nitrate reductase, putative	Enzyme	28	92	26.09	31.46	0.829307	1.09404	0.87	1.25
Tb927.10.15010	Tb927.10.15010	lipoic acid synthetase, mitochondrial precursor, putative	Lipids & fatty acids	21	69	18.85	22.73	0.8293	1.00859	0.77	0.98
Tb09.211.3150	Tb927.9.12080	hypothetical protein, conserved	0	14	46	28.03	33.8	0.82929	0.868368	1.29	3.16
Tb927.5.2760	Tb927.5.2760	UDP-Gal or UDP-GlcNAc-dependent glycosyltransferase, putative	Glycan synthesis & metabolism	14	46	13.38	16.14	0.828996	0.634489	0.47	0.21
Tb09.160.0340	Tb927.9.1340	Nucleoporin (TbMlp-2)	Nucleo-cytoplasmic transport	45	148	20.34	24.54	0.828851	1.0583	0.49	0.06
Tb11.01.6835	Tb927.11.15180	hypothetical protein, conserved	0	52	171	171.26	206.64	0.828784	1.43906	0.96	1.24
Tb927.1.820	Tb927.1.820	hypothetical protein, conserved	0	31	102	26.72	32.26	0.82827	0.932772	0.61	0.87
Tb927.6.2150	Tb927.6.2150	cell division cycle protein 16, putative	Cell cycle	48	158	29.44	35.55	0.828129	1.24785	0.33	0.23
Tb927.1.3860	Tb927.1.3860	hypothetical protein, conserved	0	41	135	12.75	15.4	0.827922	0.810805	0.18	0.34
Tb11.01.5980	Tb927.11.14380	Kinetoplast polyadenylation/uridylation factor 2	mitochondrial RNA processing	41	135	23.43	28.3	0.827915	0.904055	0.38	0.21
Tb927.10.8840	Tb927.10.8840	hypothetical protein, conserved	0	17	56	22.12	26.73	0.827535	1.47331	0.8	1.85
Tb927.10.12470	Tb927.10.12470	hypothetical protein, conserved	0	34	112	23.7	28.64	0.827514	1.47553	0.53	0.31
Tb927.3.950	Tb927.3.950	hypothetical protein, conserved	0	17	56	14.86	17.96	0.827394	0.990792	0.57	0.18
Tb09.211.1760	Tb927.9.10340	amino acid transporter, putative	Amino acid transporter	34	112	25.38	30.68	0.827249	1.17107	0.52	1.12
Tb927.5.2800	Tb927.5.2800	hypothetical protein, conserved	0	51	168	17.9	21.64	0.827172	1.04617	0.48	0.11
Tb927.4.1090	Tb927.4.1090	endosomal integral membrane protein, putative	Vesicular transport	27	89	15.65	18.92	0.827167	1.75453	0.41	0.47
Tb11.02.2100	Tb927.11.4520	hypothetical protein, conserved	0	47	155	12.31	14.9	0.826174	1.0426	0.23	0.07
Tb09.211.0330	Tb927.9.8410	chaperone protein DNAj, putative	Chaperone	40	132	43.96	53.22	0.826005	1.25553	0.58	0.12
Tb927.1.790	Tb927.1.790	hypothetical protein, conserved	0	30	99	13.76	16.66	0.82593	0.850449	0.63	0.81
Tb927.4.3660	Tb927.4.3660	hypothetical protein, conserved	0	30	99	22.91	27.74	0.825883	0.837979	0.35	0.24
Tb927.8.3800	Tb927.8.3800	nucleoside phosphatase, putative,guanosine diphosphatase, putative	Nucleotides	20	66	12.18	14.75	0.825763	0.874088	0.22	0.33
Tb927.4.3340	Tb927.4.3340	hypothetical protein, conserved	0	10	33	8.42	10.2	0.82549	0.397472	0.93	2.01
Tb09.211.1190	Tb927.9.9600	DNA replication licensing factor MCM9, putative	DNA synthesis, modification, repair	43	142	20.76	25.16	0.825119	1.38924	0.52	2.33
Tb927.10.11150	Tb927.10.11150	hypothetical protein, conserved	0	46	152	74.64	90.49	0.824843	1.51502	0.56	1.03
Tb927.7.4150	Tb927.7.4150	hypothetical protein, conserved	0	46	152	14.5	17.58	0.824801	1.00658	0.43	0.25
Tb09.211.0840	Tb927.9.9180	hypothetical protein, conserved	0	23	76	24.61	29.84	0.824732	0.961199	0.21	0.45
Tb927.7.4510	Tb927.7.4510	hypothetical protein, conserved	0	23	76	20.75	25.16	0.824722	0.671992	0.47	0.42
Tb927.1.570	Tb927.1.570	Histone-lysine N-methyltransferase, H3 lysine-76 specific (DOT1B)	Chromatin	49	162	65.37	79.3	0.824338	1.15602	0.85	1.29
Tb927.7.1810	Tb927.7.1810	hypothetical protein, conserved	0	39	129	42.7297	51.8595	0.823951	1.00517	1.51844	5.58946
Tb927.6.1600	Tb927.6.1600	hypothetical protein, conserved	0	26	86	85.63	103.93	0.82392	0.722425	0.62	0.73
Tb927.7.4140	Tb927.7.4140	hypothetical protein, conserved	Mitochondrial translation	13	43	25.34	30.76	0.823797	1.12862	0.16	0.1
Tb927.6.1680	Tb927.6.1680	Mitochondrial tRNA import	Mitochondrial biogenesis	42	139	27.7	33.63	0.823669	0.847815	0.65	2.35
Tb927.4.3930	Tb927.4.3930	amino acid transporter, putative	Amino acid transporter	97	321	78.63	95.48	0.823523	0.68946	0.78	1.58
Tb927.3.5130	Tb927.3.5130	hypothetical protein, conserved	0	29	96	28.17	34.21	0.823443	0.945988	1.08	1.61
Tb927.1.1340	Tb927.1.1340	FG-GAP repeat protein, putative,intergrin alpha chain protein, putative	Cytoskeleton	29	96	14.36	17.44	0.823394	1.01888	0.56	2.77
Tb927.8.6780	Tb927.8.6780	hypothetical protein, conserved	0	29	96	27.02	32.82	0.823278	0.808737	0.73	0.55
[truncated: 4,265 more rows]

## Sheet: 2_motifs
Gene ID	Gene description	start in 3'	stop in 3'	strand	score	p-value	q-value	matched sequence
Tb927.1.1400	hypothetical protein, conserved	278	289	+	21.0442	1.83e-07	0.000248	ATTATTATTATT
Tb927.1.1400	hypothetical protein, conserved	281	292	+	21.0442	1.83e-07	0.000248	ATTATTATTATT
Tb927.1.1400	hypothetical protein, conserved	305	316	+	18.3973	3.34e-07	0.000392	ACTATTATTATT
Tb927.1.1400	hypothetical protein, conserved	275	286	+	17.5389	7.86e-07	0.000738	ATCATTATTATT
Tb927.1.1400	hypothetical protein, conserved	302	313	+	17.5389	7.86e-07	0.000738	ATTACTATTATT
Tb927.1.1400	hypothetical protein, conserved	284	295	+	17.1097	1.42e-06	0.00111	ATTATTATTGTT
Tb927.1.1400	hypothetical protein, conserved	308	319	+	17.1097	1.42e-06	0.00111	ATTATTATTGTT
Tb927.1.1400	hypothetical protein, conserved	334	345	+	17.1097	1.42e-06	0.00111	ATTGTTATTATT
Tb927.1.1400	hypothetical protein, conserved	287	298	+	16.6804	2.17e-06	0.0014	ATTATTGTTATT
Tb927.1.1770	glutaredoxin, putative	537	548	+	21.0442	1.83e-07	0.000248	ATTATTATTATT
Tb927.1.1770	glutaredoxin, putative	540	551	+	21.0442	1.83e-07	0.000248	ATTATTATTATT
Tb927.1.1770	glutaredoxin, putative	543	554	+	21.0442	1.83e-07	0.000248	ATTATTATTATT
Tb927.1.1770	glutaredoxin, putative	546	557	+	21.0442	1.83e-07	0.000248	ATTATTATTATT
Tb927.1.1770	glutaredoxin, putative	549	560	+	21.0442	1.83e-07	0.000248	ATTATTATTATT
Tb927.1.1770	glutaredoxin, putative	552	563	+	21.0442	1.83e-07	0.000248	ATTATTATTATT
Tb927.1.1770	glutaredoxin, putative	555	566	+	21.0442	1.83e-07	0.000248	ATTATTATTATT
Tb927.1.1770	glutaredoxin, putative	558	569	+	21.0442	1.83e-07	0.000248	ATTATTATTATT
Tb927.1.1770	glutaredoxin, putative	561	572	+	21.0442	1.83e-07	0.000248	ATTATTATTATT
Tb927.1.1770	glutaredoxin, putative	564	575	+	21.0442	1.83e-07	0.000248	ATTATTATTATT
Tb927.1.1770	glutaredoxin, putative	567	578	+	21.0442	1.83e-07	0.000248	ATTATTATTATT
Tb927.1.1770	glutaredoxin, putative	570	581	+	21.0442	1.83e-07	0.000248	ATTATTATTATT
Tb927.1.1770	glutaredoxin, putative	573	584	+	21.0442	1.83e-07	0.000248	ATTATTATTATT
Tb927.1.1770	glutaredoxin, putative	576	587	+	21.0442	1.83e-07	0.000248	ATTATTATTATT
Tb927.1.1770	glutaredoxin, putative	579	590	+	21.0442	1.83e-07	0.000248	ATTATTATTATT
Tb927.1.1770	glutaredoxin, putative	582	593	+	21.0442	1.83e-07	0.000248	ATTATTATTATT
Tb927.1.1770	glutaredoxin, putative	585	596	+	21.0442	1.83e-07	0.000248	ATTATTATTATT
Tb927.1.1770	glutaredoxin, putative	588	599	+	21.0442	1.83e-07	0.000248	ATTATTATTATT
Tb927.1.1770	glutaredoxin, putative	591	602	+	21.0442	1.83e-07	0.000248	ATTATTATTATT
Tb927.1.1770	glutaredoxin, putative	594	605	+	21.0442	1.83e-07	0.000248	ATTATTATTATT
Tb927.1.1770	glutaredoxin, putative	597	608	+	21.0442	1.83e-07	0.000248	ATTATTATTATT
Tb927.1.1770	glutaredoxin, putative	600	611	+	21.0442	1.83e-07	0.000248	ATTATTATTATT
Tb927.1.1770	glutaredoxin, putative	603	614	+	21.0442	1.83e-07	0.000248	ATTATTATTATT
Tb927.1.1770	glutaredoxin, putative	606	617	+	21.0442	1.83e-07	0.000248	ATTATTATTATT
Tb927.1.1770	glutaredoxin, putative	609	620	+	21.0442	1.83e-07	0.000248	ATTATTATTATT
Tb927.1.1770	glutaredoxin, putative	534	545	+	17.2527	9.69e-07	0.000871	TTTATTATTATT
Tb927.1.1770	glutaredoxin, putative	612	623	+	13.8905	7.88e-06	0.00424	ATTATTATTATG
Tb927.1.3200	SGT1-like protein, putative	359	370	+	15.4643	2.36e-06	0.00149	ATTATTATTATA
Tb927.1.3200	SGT1-like protein, putative	356	367	+	13.962	6.83e-06	0.00373	CTTATTATTATT
Tb927.1.3390	hypothetical protein, conserved	123	134	+	21.0442	1.83e-07	0.000248	ATTATTATTATT
Tb927.1.3390	hypothetical protein, conserved	138	149	+	21.0442	1.83e-07	0.000248	ATTATTATTATT
Tb927.1.3390	hypothetical protein, conserved	141	152	+	21.0442	1.83e-07	0.000248	ATTATTATTATT
Tb927.1.3390	hypothetical protein, conserved	144	155	+	21.0442	1.83e-07	0.000248	ATTATTATTATT
Tb927.1.3390	hypothetical protein, conserved	147	158	+	21.0442	1.83e-07	0.000248	ATTATTATTATT
Tb927.1.3390	hypothetical protein, conserved	135	146	+	17.5389	7.86e-07	0.000738	ATCATTATTATT
Tb927.1.3390	hypothetical protein, conserved	132	143	+	17.1097	1.42e-06	0.00111	ATTATCATTATT
Tb927.1.3390	hypothetical protein, conserved	150	161	+	17.1097	1.42e-06	0.00111	ATTATTATTGTT
Tb927.1.3390	hypothetical protein, conserved	126	137	+	16.895	2.02e-06	0.00135	ATTATTATTATC
Tb927.1.3390	hypothetical protein, conserved	129	140	+	16.895	2.02e-06	0.00135	ATTATTATCATT
Tb927.1.3390	hypothetical protein, conserved	153	164	+	16.6804	2.17e-06	0.0014	ATTATTGTTATT
Tb927.1.3390	hypothetical protein, conserved	120	131	+	14.1767	3.93e-06	0.00238	AATATTATTATT
Tb927.10.10980	heat shock protein 83, HSP83	317	328	+	21.0442	1.83e-07	0.000248	ATTATTATTATT
Tb927.10.10980	heat shock protein 83, HSP83	320	331	+	21.0442	1.83e-07	0.000248	ATTATTATTATT
Tb927.10.10980	heat shock protein 83, HSP83	335	346	+	21.0442	1.83e-07	0.000248	ATTATTATTATT
Tb927.10.10980	heat shock protein 83, HSP83	338	349	+	21.0442	1.83e-07	0.000248	ATTATTATTATT
Tb927.10.10980	heat shock protein 83, HSP83	341	352	+	21.0442	1.83e-07	0.000248	ATTATTATTATT
Tb927.10.10980	heat shock protein 83, HSP83	311	322	+	17.1097	1.42e-06	0.00111	ATTGTTATTATT
Tb927.10.10980	heat shock protein 83, HSP83	323	334	+	17.1097	1.42e-06	0.00111	ATTATTATTGTT
Tb927.10.10980	heat shock protein 83, HSP83	329	340	+	17.1097	1.42e-06	0.00111	ATTGTTATTATT
Tb927.10.10980	heat shock protein 83, HSP83	314	325	+	16.9666	1.57e-06	0.00114	GTTATTATTATT
Tb927.10.10980	heat shock protein 83, HSP83	332	343	+	16.9666	1.57e-06	0.00114	GTTATTATTATT
Tb927.10.10980	heat shock protein 83, HSP83	326	337	+	16.6804	2.17e-06	0.0014	ATTATTGTTATT
Tb927.10.10980	heat shock protein 83, HSP83	344	355	+	14.1051	4.48e-06	0.00268	ATTATTATTAAT
Tb927.10.12710	heat shock protein, HSP110	171	182	+	21.0442	1.83e-07	0.000248	ATTATTATTATT
Tb927.10.12710	heat shock protein, HSP110	421	432	+	21.0442	1.83e-07	0.000248	ATTATTATTATT
Tb927.10.12710	heat shock protein, HSP110	424	435	+	21.0442	1.83e-07	0.000248	ATTATTATTATT
Tb927.10.12710	heat shock protein, HSP110	439	450	+	21.0442	1.83e-07	0.000248	ATTATTATTATT
Tb927.10.12710	heat shock protein, HSP110	442	453	+	21.0442	1.83e-07	0.000248	ATTATTATTATT
Tb927.10.12710	heat shock protein, HSP110	436	447	+	18.3973	3.34e-07	0.000392	ACTATTATTATT
Tb927.10.12710	heat shock protein, HSP110	427	438	+	17.5389	7.86e-07	0.000738	ATTATTATTACT
Tb927.10.12710	heat shock protein, HSP110	433	444	+	17.5389	7.86e-07	0.000738	ATTACTATTATT
Tb927.10.12710	heat shock protein, HSP110	445	456	+	17.5389	7.86e-07	0.000738	ATTATTATTACT
Tb927.10.12710	heat shock protein, HSP110	418	429	+	17.2527	9.69e-07	0.000871	TTTATTATTATT
Tb927.10.12710	heat shock protein, HSP110	430	441	+	16.895	2.02e-06	0.00135	ATTATTACTATT
Tb927.10.12710	heat shock protein, HSP110	168	179	+	10.3852	3.33e-05	0.0146	TATATTATTATT
Tb927.10.13710	hypothetical protein, conserved	71	82	+	13.962	6.83e-06	0.00373	CTTATTATTATT
Tb927.10.13710	hypothetical protein, conserved	74	85	+	13.8905	7.88e-06	0.00424	ATTATTATTATG
Tb927.10.13790	hypothetical protein, conserved	429	440	+	16.895	2.02e-06	0.00135	ATTATTATTATC
Tb927.10.13790	hypothetical protein, conserved	426	437	+	13.962	6.83e-06	0.00373	CTTATTATTATT
Tb927.10.13790	hypothetical protein, conserved	432	443	+	11.3152	1.97e-05	0.00934	ATTATTATCATA
Tb927.10.16100	FK506-binding protein (FKBP)-type peptidyl-prolyl isomerase	91	102	+	21.0442	1.83e-07	0.000248	ATTATTATTATT
Tb927.10.16100	FK506-binding protein (FKBP)-type peptidyl-prolyl isomerase	94	105	+	21.0442	1.83e-07	0.000248	ATTATTATTATT
Tb927.10.16100	FK506-binding protein (FKBP)-type peptidyl-prolyl isomerase	97	108	+	21.0442	1.83e-07	0.000248	ATTATTATTATT
Tb927.10.16100	FK506-binding protein (FKBP)-type peptidyl-prolyl isomerase	115	126	+	21.0442	1.83e-07	0.000248	ATTATTATTATT
Tb927.10.16100	FK506-binding protein (FKBP)-type peptidyl-prolyl isomerase	88	99	+	18.3973	3.34e-07	0.000392	ACTATTATTATT
Tb927.10.16100	FK506-binding protein (FKBP)-type peptidyl-prolyl isomerase	112	123	+	18.3973	3.34e-07	0.000392	ACTATTATTATT
Tb927.10.16100	FK506-binding protein (FKBP)-type peptidyl-prolyl isomerase	85	96	+	17.5389	7.86e-07	0.000738	ATTACTATTATT
Tb927.10.16100	FK506-binding protein (FKBP)-type peptidyl-prolyl isomerase	118	129	+	17.5389	7.86e-07	0.000738	ATTATTATTACT
Tb927.10.16100	FK506-binding protein (FKBP)-type peptidyl-prolyl isomerase	82	93	+	16.895	2.02e-06	0.00135	ATTATTACTATT
Tb927.10.16100	FK506-binding protein (FKBP)-type peptidyl-prolyl isomerase	100	111	+	16.895	2.02e-06	0.00135	ATTATTATTATC
Tb927.10.16100	FK506-binding protein (FKBP)-type peptidyl-prolyl isomerase	103	114	+	13.3897	1.09e-05	0.0057	ATTATTATCACT
Tb927.10.4750	hypothetical protein, conserved	1589	1600	+	14.1767	3.93e-06	0.00238	AATATTATTATT
Tb927.10.4750	hypothetical protein, conserved	1586	1597	+	14.1051	4.48e-06	0.00268	ATTAATATTATT
Tb927.10.4750	hypothetical protein, conserved	1592	1603	+	13.962	6.83e-06	0.00373	ATTATTATTAGT
Tb927.10.6510	chaperonin HSP60, mitochondrial precursor	127	138	+	17.5389	7.86e-07	0.000738	ATCATTATTATT
Tb927.10.6510	chaperonin HSP60, mitochondrial precursor	90	101	+	17.2527	9.69e-07	0.000871	TTTATTATTATT
Tb927.10.6510	chaperonin HSP60, mitochondrial precursor	124	135	+	17.1097	1.42e-06	0.00111	ATTATCATTATT
Tb927.10.6510	chaperonin HSP60, mitochondrial precursor	121	132	+	16.895	2.02e-06	0.00135	ATTATTATCATT
Tb927.10.8540	chaperone protein DNAj, putative	264	275	+	21.0442	1.83e-07	0.000248	ATTATTATTATT
Tb927.10.8540	chaperone protein DNAj, putative	267	278	+	21.0442	1.83e-07	0.000248	ATTATTATTATT
Tb927.10.8540	chaperone protein DNAj, putative	286	297	+	21.0442	1.83e-07	0.000248	ATTATTATTATT
Tb927.10.8540	chaperone protein DNAj, putative	289	300	+	21.0442	1.83e-07	0.000248	ATTATTATTATT
Tb927.10.8540	chaperone protein DNAj, putative	270	281	+	17.1097	1.42e-06	0.00111	ATTATTATTGTT
Tb927.10.8540	chaperone protein DNAj, putative	261	272	+	16.9666	1.57e-06	0.00114	GTTATTATTATT
Tb927.11.11330	heat shock protein 70, major HSP70	154	165	+	21.0442	1.83e-07	0.000242	ATTATTATTATT
Tb927.11.11330	heat shock protein 70, major HSP70	157	168	+	21.0442	1.83e-07	0.000242	ATTATTATTATT
Tb927.11.11330	heat shock protein 70, major HSP70	160	171	+	21.0442	1.83e-07	0.000242	ATTATTATTATT
Tb927.11.11330	heat shock protein 70, major HSP70	163	174	+	21.0442	1.83e-07	0.000242	ATTATTATTATT
Tb927.11.12100	RBP5	225	236	+	21.0442	1.83e-07	0.000248	ATTATTATTATT
Tb927.11.12100	RBP5	222	233	+	17.2527	9.69e-07	0.000871	TTTATTATTATT
Tb927.11.15480	hypothetical, HSP20-like chaperone	196	207	+	21.0442	1.83e-07	0.000248	ATTATTATTATT
Tb927.11.15480	hypothetical, HSP20-like chaperone	199	210	+	21.0442	1.83e-07	0.000248	ATTATTATTATT
Tb927.11.15480	hypothetical, HSP20-like chaperone	160	171	+	16.9666	1.57e-06	0.00114	GTTATTATTATT
Tb927.11.15480	hypothetical, HSP20-like chaperone	163	174	+	15.4643	2.36e-06	0.00149	ATTATTATTATA
Tb927.11.15480	hypothetical, HSP20-like chaperone	182	193	+	14.0336	6.23e-06	0.00353	ATTATTATTTTT
Tb927.11.15480	hypothetical, HSP20-like chaperone	179	190	+	10.3852	3.33e-05	0.0146	TATATTATTATT
Tb927.11.15480	hypothetical, HSP20-like chaperone	193	204	+	10.3852	3.33e-05	0.0146	TATATTATTATT
Tb927.11.16980	chaperone protein DNAj, putative	159	170	+	13.962	6.83e-06	0.00373	CTTATTATTATT
Tb927.11.2160	hypothetical protein, conserved	555	566	+	17.1097	1.42e-06	0.00111	ATTGTTATTATT
Tb927.11.2160	hypothetical protein, conserved	561	572	+	17.1097	1.42e-06	0.00111	ATTATTATTGTT
Tb927.11.2160	hypothetical protein, conserved	558	569	+	16.9666	1.57e-06	0.00114	GTTATTATTATT
Tb927.11.2160	hypothetical protein, conserved	552	563	+	16.6804	2.17e-06	0.0014	ATTATTGTTATT
Tb927.2.3030	ATP-dependent Clp protease subunit, heat shock protein 78 (HSP78)	159	170	+	21.0442	1.83e-07	0.000248	ATTATTATTATT
Tb927.2.3030	ATP-dependent Clp protease subunit, heat shock protein 78 (HSP78)	186	197	+	21.0442	1.83e-07	0.000248	ATTATTATTATT
Tb927.2.3030	ATP-dependent Clp protease subunit, heat shock protein 78 (HSP78)	189	200	+	21.0442	1.83e-07	0.000248	ATTATTATTATT
Tb927.2.3030	ATP-dependent Clp protease subunit, heat shock protein 78 (HSP78)	156	167	+	18.3973	3.34e-07	0.000392	ACTATTATTATT
Tb927.2.3030	ATP-dependent Clp protease subunit, heat shock protein 78 (HSP78)	183	194	+	17.5389	7.86e-07	0.000738	ATCATTATTATT
Tb927.2.3030	ATP-dependent Clp protease subunit, heat shock protein 78 (HSP78)	162	173	+	17.1097	1.42e-06	0.00111	ATTATTATTGTT
Tb927.2.3030	ATP-dependent Clp protease subunit, heat shock protein 78 (HSP78)	180	191	+	17.1097	1.42e-06	0.00111	ATTATCATTATT
Tb927.2.3030	ATP-dependent Clp protease subunit, heat shock protein 78 (HSP78)	192	203	+	13.3897	1.09e-05	0.0057	ATTATTATTACC
Tb927.2.3030	ATP-dependent Clp protease subunit, heat shock protein 78 (HSP78)	219	230	+	10.3852	3.33e-05	0.0146	TATATTATTATT
Tb927.2.5160	chaperone protein DNAj, putative	256	267	+	21.0442	1.83e-07	0.000248	ATTATTATTATT
Tb927.2.5160	chaperone protein DNAj, putative	259	270	+	21.0442	1.83e-07	0.000248	ATTATTATTATT
Tb927.2.5160	chaperone protein DNAj, putative	274	285	+	21.0442	1.83e-07	0.000248	ATTATTATTATT
Tb927.2.5160	chaperone protein DNAj, putative	271	282	+	18.3973	3.34e-07	0.000392	ACTATTATTATT
Tb927.2.5160	chaperone protein DNAj, putative	262	273	+	17.5389	7.86e-07	0.000738	ATTATTATTACT
Tb927.2.5160	chaperone protein DNAj, putative	268	279	+	17.5389	7.86e-07	0.000738	ATTACTATTATT
Tb927.2.5160	chaperone protein DNAj, putative	277	288	+	17.5389	7.86e-07	0.000738	ATTATTATTACT
Tb927.2.5160	chaperone protein DNAj, putative	265	276	+	16.895	2.02e-06	0.00135	ATTATTACTATT
Tb927.2.5160	chaperone protein DNAj, putative	253	264	+	10.3852	3.33e-05	0.0146	TATATTATTATT
Tb927.2.5980	ATP-dependent Clp protease subunit, heat shock protein 104 (HSP104)	211	222	+	21.0442	1.83e-07	0.000248	ATTATTATTATT
Tb927.2.5980	ATP-dependent Clp protease subunit, heat shock protein 104 (HSP104)	226	237	+	21.0442	1.83e-07	0.000248	ATTATTATTATT
Tb927.2.5980	ATP-dependent Clp protease subunit, heat shock protein 104 (HSP104)	229	240	+	21.0442	1.83e-07	0.000248	ATTATTATTATT
Tb927.2.5980	ATP-dependent Clp protease subunit, heat shock protein 104 (HSP104)	244	255	+	21.0442	1.83e-07	0.000248	ATTATTATTATT
Tb927.2.5980	ATP-dependent Clp protease subunit, heat shock protein 104 (HSP104)	247	258	+	21.0442	1.83e-07	0.000248	ATTATTATTATT
Tb927.2.5980	ATP-dependent Clp protease subunit, heat shock protein 104 (HSP104)	250	261	+	21.0442	1.83e-07	0.000248	ATTATTATTATT
Tb927.2.5980	ATP-dependent Clp protease subunit, heat shock protein 104 (HSP104)	274	285	+	21.0442	1.83e-07	0.000248	ATTATTATTATT
Tb927.2.5980	ATP-dependent Clp protease subunit, heat shock protein 104 (HSP104)	277	288	+	21.0442	1.83e-07	0.000248	ATTATTATTATT
Tb927.2.5980	ATP-dependent Clp protease subunit, heat shock protein 104 (HSP104)	208	219	+	18.3973	3.34e-07	0.000392	ACTATTATTATT
Tb927.2.5980	ATP-dependent Clp protease subunit, heat shock protein 104 (HSP104)	271	282	+	18.3973	3.34e-07	0.000392	ACTATTATTATT
Tb927.2.5980	ATP-dependent Clp protease subunit, heat shock protein 104 (HSP104)	223	234	+	17.5389	7.86e-07	0.000738	ATCATTATTATT
Tb927.2.5980	ATP-dependent Clp protease subunit, heat shock protein 104 (HSP104)	241	252	+	17.5389	7.86e-07	0.000738	ATCATTATTATT
Tb927.2.5980	ATP-dependent Clp protease subunit, heat shock protein 104 (HSP104)	220	231	+	17.1097	1.42e-06	0.00111	ATTATCATTATT
Tb927.2.5980	ATP-dependent Clp protease subunit, heat shock protein 104 (HSP104)	238	249	+	17.1097	1.42e-06	0.00111	ATTATCATTATT
Tb927.2.5980	ATP-dependent Clp protease subunit, heat shock protein 104 (HSP104)	335	346	+	16.9666	1.57e-06	0.00114	GTTATTATTATT
Tb927.2.5980	ATP-dependent Clp protease subunit, heat shock protein 104 (HSP104)	214	225	+	16.895	2.02e-06	0.00135	ATTATTATTATC
Tb927.2.5980	ATP-dependent Clp protease subunit, heat shock protein 104 (HSP104)	217	228	+	16.895	2.02e-06	0.00135	ATTATTATCATT
Tb927.2.5980	ATP-dependent Clp protease subunit, heat shock protein 104 (HSP104)	232	243	+	16.895	2.02e-06	0.00135	ATTATTATTATC
Tb927.2.5980	ATP-dependent Clp protease subunit, heat shock protein 104 (HSP104)	235	246	+	16.895	2.02e-06	0.00135	ATTATTATCATT
Tb927.2.5980	ATP-dependent Clp protease subunit, heat shock protein 104 (HSP104)	381	392	+	15.4643	2.36e-06	0.00149	ATTATTATTATA
Tb927.2.5980	ATP-dependent Clp protease subunit, heat shock protein 104 (HSP104)	310	321	+	14.1051	4.48e-06	0.00268	ATAATTATTATT
Tb927.2.5980	ATP-dependent Clp protease subunit, heat shock protein 104 (HSP104)	338	349	+	14.0336	6.23e-06	0.00353	ATTATTATTTTT
Tb927.2.5980	ATP-dependent Clp protease subunit, heat shock protein 104 (HSP104)	392	403	+	13.962	6.83e-06	0.00373	ATTATTATTAGT
Tb927.2.5980	ATP-dependent Clp protease subunit, heat shock protein 104 (HSP104)	313	324	+	13.8905	7.88e-06	0.00424	ATTATTATTATG
Tb927.2.5980	ATP-dependent Clp protease subunit, heat shock protein 104 (HSP104)	395	406	+	13.8905	7.88e-06	0.00424	ATTATTAGTATT
Tb927.2.5980	ATP-dependent Clp protease subunit, heat shock protein 104 (HSP104)	332	343	+	13.3182	1.14e-05	0.00589	TTTGTTATTATT
Tb927.2.5980	ATP-dependent Clp protease subunit, heat shock protein 104 (HSP104)	389	400	+	10.3852	3.33e-05	0.0146	TATATTATTATT
Tb927.3.1200	hypothetical protein, conserved	403	414	+	21.0442	1.83e-07	0.000248	ATTATTATTATT
Tb927.3.1200	hypothetical protein, conserved	406	417	+	21.0442	1.83e-07	0.000248	ATTATTATTATT
Tb927.3.1200	hypothetical protein, conserved	400	411	+	18.3973	3.34e-07	0.000392	ACTATTATTATT
Tb927.3.1200	hypothetical protein, conserved	397	408	+	17.5389	7.86e-07	0.000738	ATTACTATTATT
Tb927.3.1920	NOT complex subunit NOT5	1179	1190	+	14.0336	6.23e-06	0.00353	ATTATAATTATT
Tb927.3.1920	NOT complex subunit NOT5	2809	2820	+	13.7474	8.33e-06	0.00446	TTTATTATTACT
Tb927.3.2650	cytochrome c oxidase copper chaperone, putative	336	347	+	21.0442	1.83e-07	0.000248	ATTATTATTATT
Tb927.3.2650	cytochrome c oxidase copper chaperone, putative	339	350	+	21.0442	1.83e-07	0.000248	ATTATTATTATT
Tb927.3.2650	cytochrome c oxidase copper chaperone, putative	342	353	+	21.0442	1.83e-07	0.000248	ATTATTATTATT
Tb927.3.2650	cytochrome c oxidase copper chaperone, putative	345	356	+	14.0336	6.23e-06	0.00353	ATTATTATTTTT
Tb927.3.590	adenosine transporter, putative	372	383	+	18.3973	3.34e-07	0.000392	ACTATTATTATT
Tb927.3.590	adenosine transporter, putative	363	374	+	17.5389	7.86e-07	0.000738	ATTATTATTACT
Tb927.3.590	adenosine transporter, putative	369	380	+	17.5389	7.86e-07	0.000738	ATTACTATTATT
Tb927.3.590	adenosine transporter, putative	357	368	+	17.1097	1.42e-06	0.00111	ATTGTTATTATT
Tb927.3.590	adenosine transporter, putative	360	371	+	16.9666	1.57e-06	0.00114	GTTATTATTATT
Tb927.3.590	adenosine transporter, putative	366	377	+	16.895	2.02e-06	0.00135	ATTATTACTATT
Tb927.3.590	adenosine transporter, putative	375	386	+	14.0336	6.23e-06	0.00353	ATTATTATTTTT
Tb927.3.590	adenosine transporter, putative	354	365	+	12.889	1.42e-05	0.00697	TTTATTGTTATT
Tb927.4.3300	mitochondrial ATP-dependent zinc metallopeptidase, putative	92	103	+	17.1097	1.42e-06	0.00111	ATTATTATTGTT
Tb927.4.3300	mitochondrial ATP-dependent zinc metallopeptidase, putative	98	109	+	17.1097	1.42e-06	0.00111	ATTGTTATTATT
Tb927.4.3300	mitochondrial ATP-dependent zinc metallopeptidase, putative	101	112	+	16.9666	1.57e-06	0.00114	GTTATTATTATT
Tb927.4.3300	mitochondrial ATP-dependent zinc metallopeptidase, putative	95	106	+	16.6804	2.17e-06	0.0014	ATTATTGTTATT
Tb927.4.3300	mitochondrial ATP-dependent zinc metallopeptidase, putative	104	115	+	14.0336	6.23e-06	0.00353	ATTATTATTTTT
Tb927.5.2940	stress-induced protein sti1, putative	211	222	+	21.0442	1.83e-07	0.000248	ATTATTATTATT
Tb927.5.2940	stress-induced protein sti1, putative	214	225	+	21.0442	1.83e-07	0.000248	ATTATTATTATT
Tb927.5.2940	stress-induced protein sti1, putative	229	240	+	21.0442	1.83e-07	0.000248	ATTATTATTATT
Tb927.5.2940	stress-induced protein sti1, putative	232	243	+	21.0442	1.83e-07	0.000248	ATTATTATTATT
Tb927.5.2940	stress-induced protein sti1, putative	226	237	+	18.3973	3.34e-07	0.000392	ACTATTATTATT
Tb927.5.2940	stress-induced protein sti1, putative	217	228	+	17.5389	7.86e-07	0.000738	ATTATTATTACT
Tb927.5.2940	stress-induced protein sti1, putative	223	234	+	17.5389	7.86e-07	0.000738	ATTACTATTATT
Tb927.5.2940	stress-induced protein sti1, putative	235	246	+	17.5389	7.86e-07	0.000738	ATTATTATTACT
Tb927.5.2940	stress-induced protein sti1, putative	220	231	+	16.895	2.02e-06	0.00135	ATTATTACTATT
Tb927.5.2940	stress-induced protein sti1, putative	208	219	+	14.1767	3.93e-06	0.00238	AATATTATTATT
Tb927.7.340	hypothetical protein, conserved	186	197	+	21.0442	1.83e-07	0.000248	ATTATTATTATT
Tb927.7.340	hypothetical protein, conserved	183	194	+	17.2527	9.69e-07	0.000871	TTTATTATTATT
Tb927.7.340	hypothetical protein, conserved	189	200	+	14.0336	6.23e-06	0.00353	ATTATTATTTTT
Tb927.7.4290	hypothetical protein, conserved, HSP20-like domain	117	128	+	21.0442	1.83e-07	0.000248	ATTATTATTATT
Tb927.7.4290	hypothetical protein, conserved, HSP20-like domain	120	131	+	21.0442	1.83e-07	0.000248	ATTATTATTATT
Tb927.7.4290	hypothetical protein, conserved, HSP20-like domain	114	125	+	14.1767	3.93e-06	0.00238	AATATTATTATT
Tb927.7.4740	hypothetical protein, conserved	365	376	+	17.1097	1.42e-06	0.00111	ATTGTTATTATT
Tb927.7.4740	hypothetical protein, conserved	362	373	+	16.6804	2.17e-06	0.0014	ATTATTGTTATT
Tb927.7.5400	hypothetical protein, conserved	723	734	+	21.0442	1.83e-07	0.000248	ATTATTATTATT
Tb927.7.5400	hypothetical protein, conserved	726	737	+	21.0442	1.83e-07	0.000248	ATTATTATTATT
Tb927.7.5400	hypothetical protein, conserved	720	731	+	16.9666	1.57e-06	0.00114	GTTATTATTATT
Tb927.8.3050	hypothetical protein, conserved	285	296	+	16.9666	1.57e-06	0.00114	GTTATTATTATT
Tb927.8.3050	hypothetical protein, conserved	288	299	+	14.0336	6.23e-06	0.00353	ATTATTATTTTT
Tb927.8.8280	hypothetical protein, conserved	265	276	+	13.3182	1.14e-05	0.00589	TTTGTTATTATT
Tb927.9.12410	riboflavin kinase, putative	67	78	+	21.0442	1.83e-07	0.000248	ATTATTATTATT
Tb927.9.12410	riboflavin kinase, putative	70	81	+	21.0442	1.83e-07	0.000248	ATTATTATTATT
Tb927.9.12410	riboflavin kinase, putative	82	93	+	18.3973	3.34e-07	0.000392	ACTATTATTATT
Tb927.9.12410	riboflavin kinase, putative	73	84	+	17.5389	7.86e-07	0.000738	ATTATTATTACT
Tb927.9.12410	riboflavin kinase, putative	79	90	+	17.5389	7.86e-07	0.000738	ATTACTATTATT
Tb927.9.12410	riboflavin kinase, putative	85	96	+	17.1097	1.42e-06	0.00111	ATTATTATTGTT
Tb927.9.12410	riboflavin kinase, putative	76	87	+	16.895	2.02e-06	0.00135	ATTATTACTATT
Tb927.9.12410	riboflavin kinase, putative	64	75	+	13.962	6.83e-06	0.00373	CTTATTATTATT
Tb927.9.4960	hypothetical protein, conserved	269	280	+	21.0442	1.83e-07	0.000248	ATTATTATTATT
Tb927.9.4960	hypothetical protein, conserved	272	283	+	21.0442	1.83e-07	0.000248	ATTATTATTATT
Tb927.9.4960	hypothetical protein, conserved	266	277	+	17.2527	9.69e-07	0.000871	TTTATTATTATT

## Sheet: 3_ZC3H11 RNAi BS
Gene ID	Gene description	class	rpm WT pA	rpm RNAi	BS RNAi/WT pA	RNA bound/FT rpkm
Tb927.9.15150	60S ribosomal protein L5	Ribosome	2466.4	35.1678	0.0142588	0.896805
Tb927.8.6040	Kinetoplast ribosomal PPR-repeat containing protein 11	Mitochondrial RNA	928.416	45.0587	0.0485329	0.982824
Tb927.11.11730	MRP protein, putative	Transporter	507.142	59.4555	0.117237	1.01958
Tb927.11.13490	hypothetical protein, conserved	0	303.923	47.9161	0.157659	0.28068
Tb927.2.1720	hypothetical protein, conserved	0	105.843	20.2215	0.191051	0.697252
Tb927.11.13000	phospholipid-transporting ATPase, putative	Lipids & fatty acids	1883.46	396.187	0.21035	#N/A
Tb927.8.3040	hypothetical protein, conserved	0	105.994	26.9253	0.254028	0.445931
Tb927.11.15670	hypothetical protein	0	45.3154	11.5394	0.254647	0.864064
Tb927.6.4430	homoserine kinase, putative (HK)	Amino acid metabolism	259.46	69.0168	0.266001	0.585842
Tb927.3.3160	poly(A) polymerase,polynucleotide adenylyltransferase (PAP). Cis-spliced.	RNA processing	49.2374	13.1879	0.267843	0.575437
Tb927.11.9580	hypothetical protein, conserved	0	175.81	52.2022	0.296923	1.65161
Tb927.4.3580	hypothetical protein, conserved	0	88.1497	27.3649	0.310437	0.286882
Tb927.4.5190	hypothetical protein, conserved	0	64.0784	21.1007	0.329294	0.567699
Tb927.11.13240	RNA polymerase subunit, putative (RPC25)	RNA synthesis I	185.034	62.203	0.33617	0.681339
Tb927.11.6860	hypothetical protein	0	200.714	70.2257	0.349879	0.592505
Tb927.11.10080	Mitchondrial LSU ribosomal protein	Mitochondrial translation	85.4907	30.552	0.357372	0.59631
Tb927.9.10680	hypothetical protein, conserved	0	94.3014	33.849	0.358945	1.19533
Tb927.9.15210	60S ribosomal protein L36	Ribosome	331.521	121.329	0.365976	0.497544
Tb927.4.4390	hypothetical protein	0	82.4389	31.1015	0.377267	0.980843
Tb927.7.7440	hypothetical protein, conserved	Mitochondrial pathway	92.4213	35.0579	0.379327	0.963791
Tb927.11.11440	A/G-specific adenine glycosylase, putative	DNA synthesis, modification, repair	161.931	62.9723	0.388884	#N/A
Tb927.4.3340	hypothetical protein, conserved	0	71.8889	28.5738	0.397472	0.82549
Tb927.4.460	Alkylated DNA repair protein (alkB homolog), putative	DNA synthesis, modification, repair	111.969	44.9488	0.401441	0.504797
Tb927.10.4570	elongation factor 2	Translation	10998.3	4468.73	0.406312	0.703586
Tb927.8.5040	hypothetical protein, conserved	0	70.2203	28.5738	0.406917	0.480909
Tb927.3.3600	hypothetical protein	0	54.9995	22.4195	0.407631	1.08995
Tb927.8.3050	hypothetical protein, conserved	0	202.177	84.8423	0.419644	#N/A
Tb927.11.6310	hypothetical protein, conserved	0	170.362	71.5445	0.419956	0.647934
Tb927.9.4760	hypothetical protein, conserved	0	113.807	47.9161	0.421028	1.31184
Tb927.1.2420	hypothetical protein	0	28.6825	12.0889	0.421474	#N/A
Tb927.11.8200	40S ribosomal protein S26	Ribosome	1016.81	433.003	0.425846	0.955546
Tb927.10.14710	40S ribosomal protein S2	Ribosome	2654.47	1130.86	0.426022	0.395312
Tb927.9.10880	hypothetical protein, conserved	0	78.9893	34.0688	0.431309	0.539771
Tb927.11.5870	hypothetical protein, conserved	0	76.8375	33.4094	0.434806	0.664591
Tb927.9.3930	hypothetical protein, conserved	0	163.801	71.9841	0.439461	0.2299
Tb927.11.9590	S-adenosylhomocysteine hydrolase, putative	Amino acid metabolism	3608.46	1612.55	0.446881	0.683719
Tb927.1.2340	alpha tubulin	Cytoskeleton	33967.4	15220.3	0.448085	0.742084
Tb927.9.2580	deoxyhypusine hydroxylase, putative	translation	164.126	74.0722	0.451314	0.795704
Tb927.11.5010	TFIIF-stimulated CTD phosphatase, putative	Protein phosphatase	108.928	49.2349	0.451994	0.659302
Tb927.5.2020	hypothetical protein, conserved	0	103.934	47.0369	0.452566	#N/A
Tb927.3.4060	hypothetical protein, conserved	0	192.153	87.2601	0.454117	0.947562
Tb927.4.4540	hypothetical protein, conserved	0	116.803	53.0814	0.45445	1.36225
Tb927.4.1790	60S ribosomal protein L3	Ribosome	3865.5	1758.39	0.454893	1.52181
Tb927.8.2830	hypothetical protein, conserved	0	86.7546	39.5638	0.456042	#N/A
Tb927.8.1330	60S ribosomal protein L7a	Ribosome	2726.44	1261.75	0.462785	0.62124
Tb927.11.10910	40S ribosomal protein SA	Ribosome	2735.66	1270.33	0.464359	1.63083
Tb927.2.2570	GAP2	Mitochondrial RNA	39.4776	18.3532	0.464901	1.48681
Tb927.8.5780	phosphatase, putative	Phosphatase	146.543	68.1376	0.464968	0.849803
Tb927.8.5260	60S ribosomal protein L39	Ribosome	700.724	326.951	0.46659	0.287746
Tb927.9.8070	60S ribosomal protein L10	Ribosome	2203.85	1034.92	0.469597	0.584894
Tb927.11.2060	60S acidic ribosomal subunit	Ribosome	3629.92	1708.82	0.470761	0.742687
Tb927.5.2010	hypothetical protein	0	93.9143	44.5092	0.473935	0.436322
Tb927.11.5460	hypothetical protein, conserved	0	78.2204	37.146	0.474889	0.949703
Tb927.10.7340	40S ribosomal protein S24E	Ribosome	1574.57	749.623	0.476082	0.26469
Tb927.1.2330	beta tubulin	Cytoskeleton	34841.6	16591.7	0.476205	0.640525
Tb927.10.2110	elongation factor 1-alpha (TEF1)	Translation	19081.9	9107.25	0.477272	0.636051
Tb927.11.12450	hypothetical protein, conserved	0	96.6763	46.3775	0.479719	0.851218
Tb927.11.12770	ubiquitin ligase, putative	Ubiquitin & proteasome	610.042	293.871	0.481722	0.457655
Tb927.11.15060	hypothetical protein, conserved	0	45.5575	21.9799	0.482464	1.17858
Tb927.11.6500	40S ribosomal protein S21	Ribosome	2050.46	990.523	0.483073	0.51658
Tb927.8.7070	hypothetical protein, conserved	0	110.945	53.7408	0.484392	1.36282
Tb927.11.7470	hypothetical protein, conserved	0	149.144	72.6435	0.487069	0.572486
Tb927.5.4030	LSm7	RNA processing	47.2392	23.0789	0.488553	0.454218
Tb927.9.6580	hypothetical protein, conserved	0	87.1017	42.7508	0.490815	0.782906
Tb927.8.4020	ZC3H24	RNA binding	160.566	79.677	0.496225	2.2514
Tb927.9.1810	60S ribosomal protein L35	Ribosome	1488.53	739.183	0.496585	0.306032
Tb927.9.15230	hypothetical protein, conserved	0	144.704	72.2039	0.498977	1.52605
Tb927.7.1740	60S ribosomal protein L7	Ribosome	2178.37	1087.34	0.499156	0.442312
Tb927.4.4080	C-5 sterol desaturase, putative	Sterols	39.1529	19.5621	0.499633	1.01611
Tb927.10.14280	mitochondrial carrier protein, MCP20	Mitochondrial transport	65.8871	33.0797	0.502066	0.393722
Tb927.11.11820	40S ribosomal protein S17	Ribosome	1368.43	690.827	0.504832	0.255052
Tb927.11.9530	14-3-3-I protein	Signalling	855.614	432.234	0.505174	0.601164
Tb927.10.5480	60S ribosomal protein L24	Ribosome	973.308	492.129	0.505626	0.311548
Tb927.9.5890	solanesyl-diphosphate synthase, putative (28G16.440)	Mitochondrial pathway	264.695	133.967	0.506119	0.65341
Tb927.11.9610	eukaryotic translation initiation factor 3 subunit 2 (eIF-3 beta)	Translation	357.519	181.114	0.506587	0.529003
Tb927.11.13800	hypothetical protein, conserved	0	49.8166	25.2769	0.507398	0.32172
Tb927.9.8650	hypothetical protein, conserved	0	80.7469	41.1024	0.509027	0.272604
Tb927.7.2820	histone H2A, putative	Chromatin	3532.45	1800.7	0.50976	0.443666
Tb927.11.11330	heat shock protein 70, major HSP70	Chaperone	8211.93	4192.22	0.510504	4.21091
Tb927.11.2130	proteasome regulatory non-ATP-ase subunit 3 (RPN3)	Ubiquitin & proteasome	226.379	116.274	0.513623	0.965125
Tb927.1.1200	Mitchondrial SSU ribosomal protein	Mitochondrial translation	124.782	64.1812	0.514348	0.742119
Tb927.11.7430	hypothetical protein, conserved	0	66.6386	34.2886	0.514546	0.336459
Tb927.9.8810	hypothetical protein, conserved	0	126.759	65.3901	0.515862	0.582772
Tb927.11.5890	hypothetical protein, conserved	0	59.7556	30.8817	0.5168	0.344686
Tb927.8.6300	hypothetical protein, conserved	0	190.826	99.4589	0.521203	0.794841
Tb927.3.4870	hypothetical protein, conserved	0	70.7305	37.0361	0.523623	2.25509
Tb927.11.3590	40S ribosomal protein S4	Ribosome	2204.2	1155.26	0.524119	0.804963
Tb927.7.5620	hypothetical protein, conserved	0	112.971	59.2357	0.524346	0.80739
Tb927.6.2780	U3 small nuclear ribonucleoprotein (snRNP), putative	RNA processing	93.9188	49.6745	0.528909	0.797256
Tb927.11.160	hypothetical protein, conserved	0	54.9655	29.3431	0.533846	0.499704
Tb927.10.16070	eukaryotic translation initiation factor 4e, eIF4E2	Translation	50.0846	26.9253	0.537597	0.96215
Tb927.3.3010	hypothetical protein, conserved	0	44.0448	23.7383	0.538958	1.81651
Tb927.6.3760	hypothetical protein, conserved	0	87.3819	47.1468	0.539549	0.456286
Tb927.4.3060	hypothetical protein, conserved	0	243.893	131.659	0.539824	0.415147
Tb927.4.4360	monoglyceride lipase, putative	Lipids & fatty acids	118.815	64.2911	0.541102	1.15038
Tb927.3.4850	enoyl-CoA hydratase, mitochondrial precursor, putative	Lipids & fatty acids	130.691	70.995	0.543228	0.459416
Tb927.3.2680	hypothetical protein, conserved	0	162.902	88.5789	0.543756	0.806594
Tb927.11.8040	hypothetical protein, conserved	0	64.6442	35.1678	0.544021	0.326082
Tb927.10.16060	hypothetical protein, conserved	0	38.7618	21.1007	0.544367	1.60319
Tb927.5.1150	ATP-dependent RNA helicase, Prp43, splicing & rRNA processing	RNA processing	192.077	104.624	0.544699	0.776112
Tb927.10.1350	hypothetical protein, conserved	0	206.969	112.757	0.5448	1.18519
Tb927.11.1650	hypothetical protein, conserved	0	53.1871	29.0134	0.545497	0.695829
Tb927.10.3940	40S ribosomal protein S3A	Ribosome	2287.12	1250.32	0.546681	0.42349
Tb927.9.3920	40S ribosomal protein S7	Ribosome	1935.86	1058.55	0.546812	1.83869
Tb927.6.2610	hypothetical protein, conserved	0	29.1388	15.9354	0.546879	0.395857
Tb927.7.3290	hypothetical protein, conserved	0	99.5566	54.62	0.548632	0.579093
Tb927.8.2530	NADH-ubiquinone oxidoreductase complex I subunit, putative	Mitochondrial pathway	76.469	41.9816	0.549001	0.714863
Tb927.10.7250	hypothetical protein, conserved	0	112.471	62.0931	0.552079	1.60852
Tb927.6.3330	hypothetical protein, conserved	0	83.9974	46.3775	0.55213	1.02206
Tb927.3.5050	60S ribosomal protein L4	Ribosome	2705.55	1494.63	0.552432	0.711642
Tb927.11.800	hypothetical protein, conserved	0	204.591	113.196	0.55328	0.528983
Tb927.11.13790	hypothetical protein, conserved	0	75.3875	41.7618	0.553961	0.614706
Tb927.3.3310	60S ribosomal protein L13	Ribosome	1793.28	993.93	0.554253	0.373933
Tb927.9.1360	hypothetical protein, conserved	0	108.062	59.8951	0.554268	0.832772
Tb927.11.9230	hypothetical protein, conserved	0	61.4631	34.0688	0.554297	0.654088
Tb927.2.5000	hypothetical protein, conserved	0	118.113	65.9396	0.558275	1.41712
Tb927.10.4120	60S ribosomal protein L30	Ribosome	1303.08	728.193	0.558825	0.435523
Tb927.8.5480	hypothetical protein, conserved	0	140.632	78.7978	0.560313	1.42463
Tb927.11.15090	hypothetical protein, conserved	0	90.2361	50.6636	0.561456	0.874256
Tb927.8.2850	Poly(A)-specific ribonuclease PARN-1	RNA degradation	85.8327	48.2458	0.562091	1.36322
Tb927.9.10200	hypothetical protein, conserved	0	82.0401	46.1577	0.562624	0.851736
Tb927.11.7600	hypothetical protein, conserved	0	158.403	89.4581	0.564751	0.895729
Tb927.4.1350	glyoxalase II (glx2-2)	Redox pathways	120.759	68.2475	0.565157	0.655042
Tb927.10.10370	hypothetical protein, conserved	0	219.99	124.736	0.567005	1.55377
Tb927.8.3300	Mitchondrial LSU ribosomal protein	Mitochondrial translation	145.797	82.7542	0.567598	0.908573
Tb927.4.1400	vacuolar transport protein 4A, putative	Lysosome	73.3326	41.6519	0.567986	#N/A
Tb927.7.4790	20S proteasome beta 6 subunit, putative (BETA6)	Ubiquitin & proteasome	288.027	164.08	0.569669	0.778641
Tb927.9.13300	hypothetical protein, conserved	0	89.0262	50.7735	0.570321	#N/A
Tb927.4.2180	60S ribosomal protein L35a	Ribosome	918.012	523.89	0.570679	0.408336
Tb927.10.13860	GPI-anchor transamidase subunit 8 (GPI8)	GPI anchors & metabolism	253.919	144.957	0.570881	0.655125
Tb927.3.970	Mitchondrial SSU ribosomal protein	Mitochondrial translation	152.746	87.37	0.571996	0.440483
Tb927.10.15370	DNA-directed RNA polymerase, alpha subunit, putative, (RPC40)	RNA synthesis III	107.372	61.4337	0.57216	0.899399
Tb927.7.230	40S ribosomal protein S33	Ribosome	723.265	414.76	0.573455	0.297779
Tb927.11.13190	elongation factor 1 gamma, putative	Translation	1818.05	1043.38	0.573904	0.71415
Tb927.4.4170	rRNA methyltransferase, putative	rRNA tRNA processing	57.9936	33.2995	0.574193	#N/A
Tb927.9.2050	membrane protein YIP1, putative	Vesicular transport	143.724	82.5344	0.574257	#N/A
Tb927.10.16140	Adenylate/guanylate cyclase, putative	Signalling	126.108	72.4237	0.574298	1.8994
Tb927.11.16730	dihydrolipoyl dehydrogenase (GCVL-2)	Citric acid cycle	408.552	235.844	0.577268	0.55798
Tb927.5.2520	hypothetical protein, conserved	0	139.448	80.776	0.579255	0.898305
Tb927.9.2120	hypothetical protein, conserved	0	57.3763	33.2995	0.58037	0.51679
Tb927.11.2240	hypothetical protein, conserved	0	118.765	69.0168	0.581119	0.748122
Tb927.7.6960	ubiquitin-conjugating enzyme ,non-canonical, putative	Ubiquitin & proteasome	153.227	89.1284	0.581674	0.31223
Tb927.11.13350	hypothetical protein, conserved	0	145.804	84.8423	0.581892	0.468119
Tb927.7.4710	Mitchondrial LSU ribosomal protein	Mitochondrial translation	85.9722	50.1141	0.582911	0.801487
Tb927.11.15500	Mitchondrial LSU ribosomal protein	Mitochondrial translation	62.5819	36.4866	0.583021	0.820922
Tb927.8.1690	serine/threonine-protein kinase, putative	Protein kinase	197.304	115.065	0.583186	0.70347
Tb927.4.5210	hypothetical protein, conserved	0	69.482	40.5529	0.583645	0.557393
Tb927.7.1040	40S ribosomal protein S16	Ribosome	1343.79	785.561	0.584587	0.38588
Tb927.5.3170	ribose-phosphate pyrophosphokinase, putative (PRPS5)	Pentose phosphate pathway	174.954	102.316	0.584818	0.346317
Tb927.11.11360	guanine nucleotide-binding protein beta subunit- like protein (TRACK)	Translation	3147.54	1842.13	0.58526	0.425103
Tb927.10.14790	aminopeptidase, putative,metallo-peptidase, Clan MG, Family M24	Protease or peptidase	720.28	421.794	0.585597	1.00108
Tb927.5.3750	PPCT1	RNA binding	137.32	80.4463	0.58583	0.404531
Tb927.4.3670	hypothetical protein, conserved	0	150.891	88.5789	0.58704	0.58406
Tb927.11.6300	40S ribosomal protein S5	Ribosome	1456	855.347	0.587464	0.438742
Tb927.11.10450	UDP-N-acetylglucosamine-dolichyl-phosphate N-acetylglucosaminephosphotransferase, putative	Glycan synthesis & metabolism	130.073	76.5998	0.588899	1.96813
Tb927.10.5300	eukaryotic translation initiation factor 6 (eIF-6), putative	Translation	172.911	101.877	0.589187	0.618894
Tb927.10.11990	hypothetical protein, conserved,RNA-binding protein	RNA binding	53.8161	31.8708	0.592217	0.471093
Tb927.11.17010	hypothetical protein, conserved	0	63.4518	37.5856	0.592349	1.50344
Tb927.11.12960	hypothetical protein, conserved	0	42.4464	25.167	0.592912	0.323324
Tb927.10.11030	hypothetical protein, conserved	0	93.0215	55.1695	0.593083	0.395874
Tb927.10.5360	40S ribosomal protein S10	Ribosome	1313.32	780.066	0.593963	0.305869
Tb927.7.3200	hypothetical protein, conserved	0	96.4946	57.3675	0.594515	0.700024
Tb927.4.3000	hypothetical protein, conserved	0	85.028	50.5537	0.594554	0.75716
Tb927.8.1310	mitochondrial carrier protein, MCP15	Mitochondrial transport	81.2784	48.3557	0.594939	0.437538
Tb927.6.1440	Mitchondrial LSU ribosomal protein	Mitochondrial translation	58.5555	34.8381	0.594959	0.343706
Tb927.6.4720	ZC3H15	RNA binding	79.4636	47.3666	0.596079	1.45799
Tb927.10.11670	hypothetical protein, conserved	0	66.2096	39.5638	0.597553	0.526383
Tb927.8.4000	hypothetical protein, conserved	0	246.398	147.265	0.597672	1.14154
Tb927.7.3750	TFIIF-stimulated CTD phosphatase, putative	Protein phosphatase	132.355	79.1275	0.597843	0.497165
Tb927.3.820	Mitchondrial LSU ribosomal protein	Mitochondrial translation	45.5429	27.255	0.598447	0.330321
Tb927.9.8200	hypothetical protein, conserved	0	237.2	142.1	0.599073	0.632201
Tb927.11.12760	hypothetical protein, conserved	0	78.4354	47.0369	0.59969	0.809236
Tb927.10.15170	hypothetical protein, conserved	0	175.919	105.503	0.599729	0.528276
Tb927.11.11530	histone acetyltransferase, putative (HAT2)	Chromatin	166.368	100.008	0.601128	0.889546
Tb927.10.12260	cytosolic nonspecific dipeptidase, putative,peptidase (M20/M25/M40 family), putative	Protease or peptidase	246.561	148.364	0.601734	0.7174
Tb927.5.850	hypothetical protein, conserved	0	137.824	83.3037	0.604423	1.00118
Tb927.9.3410	hypothetical protein, conserved	0	46.9677	28.4639	0.606031	1.42781
Tb927.4.4660	hypothetical protein, conserved	0	44.5928	27.0352	0.606269	0.651741
Tb927.9.9820	glyceraldehyde-3-phosphate dehydrogenase, putative	Glucose & glycerol	202.782	122.977	0.606453	0.52547
Tb927.10.5340	40S ribosomal protein S18	Ribosome	1079.73	655.44	0.607043	0.361529
Tb927.7.6450	tRNA-dihydrouridine synthase 3, putative	rRNA-tRNA processing	154.152	93.9639	0.609555	1.87135
Tb927.11.12970	hypothetical protein, conserved	0	97.9643	59.7852	0.610276	#N/A
Tb927.9.11490	60S ribosomal protein L27a	Ribosome	1544.37	942.936	0.610562	0.347063
Tb927.6.560	cysteine peptidase C (CPC), Clan CA, family C1, Cathepsin B-like (TbcatB)	Protease or peptidase	614.738	375.526	0.610872	0.754529
Tb927.11.11320	hypothetical protein, conserved	0	129.632	79.3473	0.612095	0.648789
Tb927.11.11390	hypothetical protein, conserved	0	86.4547	52.9715	0.612708	0.314419
Tb927.8.4440	mitochondrial carrier protein, MCP19	Mitochondrial transport	130.889	80.2265	0.612937	2.53853
Tb927.8.590	carnitine O-palmitoyltransferase, putative	Lipids & fatty acids	158.482	97.151	0.613011	0.541706
Tb927.10.7000	hypothetical protein, conserved	0	77.0577	47.2567	0.613264	1.51438
Tb927.9.7270	hypothetical protein	0	30.9711	19.0126	0.613882	#N/A
Tb927.11.6090	tatD related deoxyribonuclease, putative	DNA synthesis, modification, repair	77.6937	47.6963	0.613902	1.10604
Tb927.11.10460	hypothetical protein, conserved	0	88.7729	54.5101	0.61404	0.941398
Tb927.4.4380	vacuolar-type proton translocating pyrophosphatase 1, putative (PPase1)	Lysosome	1068.54	656.209	0.614119	0.54044
Tb927.10.4640	eukaryotic translation initiation factor 3 subunit L	Translation	403.828	248.263	0.614774	0.815916
Tb927.11.15930	hypothetical protein, conserved	0	65.6912	40.443	0.615653	1.45062
Tb927.10.7790	ubiquitin fusion degradation protein, putative	Ubiquitin & proteasome	147.887	91.1066	0.616057	0.743238
Tb927.9.10430	hypothetical protein, conserved	0	82.6386	50.9933	0.617064	0.115367
Tb927.8.1570	hypothetical protein, conserved	0	142.017	87.9195	0.619079	1.16806
Tb927.7.5180	60S ribosomal protein L23a or L25	Ribosome	1113.53	690.168	0.619799	0.842921
Tb927.8.2480	3-oxo-5-alpha-steroid 4-dehydrogenase-like, putative	Sterols	104.343	64.7307	0.620366	#N/A
Tb927.11.12370	hypothetical protein, conserved	0	69.5305	43.1904	0.621173	0.78994
Tb927.7.5000	60S ribosomal protein L19	Ribosome	1738.13	1079.76	0.621221	0.395028
Tb927.9.2600	hypothetical protein, conserved	0	119.934	74.5118	0.621276	0.513567
Tb927.4.2020	mu-adaptin 3, putative,adaptor complex AP-3 medium subunit, putative	Vesicular transport	132.866	82.7542	0.622842	0.702569
Tb927.7.5160	deoxyuridine triphosphatase, putative,dUTP diphosphatase	Nucleotides-Pyrimidines	143.924	89.6779	0.623093	1.48205
Tb927.11.4550	hypothetical protein, conserved	0	106.482	66.8188	0.627511	0.708639
Tb927.7.4320	hypothetical protein, conserved	0	50.2447	31.5411	0.62775	0.749486
Tb927.10.6630	ATP-dependent DEAD/H RNA helicase HEL64, putative (cytosolic)	RNA helicase	244.51	153.749	0.628805	0.654405
Tb927.1.1610	hypothetical protein, conserved	0	84.7651	53.3012	0.62881	0.953862
Tb927.2.5280	trans-sialidase, putative (30J2.90)	Membrane protein	315.07	198.149	0.628904	0.775283
Tb927.10.4840	transcription factor IIa, putative (TFIIA-2)	RNA synthesis II	106.555	67.0386	0.629144	0.479484
Tb927.7.6810	hypothetical protein, conserved	0	178.164	112.097	0.629181	#N/A
Tb927.5.3140	hypothetical protein, conserved	0	73.1582	46.0478	0.629428	0.43115
Tb927.6.4700	hypothetical protein, conserved	0	100.201	63.0822	0.629556	1.15772
Tb927.8.2400	hypothetical protein, conserved	0	55.3156	34.8381	0.629806	0.605343
Tb927.7.6850	trans-sialidase (TbTS)	Membrane protein	172.563	108.69	0.629861	0.877019
Tb927.10.6600	hypothetical protein, conserved	0	104.609	65.9396	0.630347	0.62503
Tb927.3.1350	hypothetical protein, conserved	0	155.614	98.3599	0.632075	0.706131
Tb927.11.16410	enolase, putative	Glucose & glycerol	158.467	100.228	0.632485	0.551905
Tb927.4.1930	EIF3D	Translation	235.778	149.133	0.632517	0.850619
Tb927.5.2760	UDP-Gal or UDP-GlcNAc-dependent glycosyltransferase, putative	Glycan synthesis & metabolism	86.7778	55.0596	0.634489	0.828996
Tb927.8.4140	hypothetical protein, conserved	0	90.2048	57.2576	0.634751	0.978673
Tb927.7.2310	DNA primase small subunit, putative	DNA synthesis, modification, repair	124.761	79.2374	0.635115	1.14538
Tb927.9.7200	hypothetical protein, conserved	0	89.0948	56.5982	0.635257	0.482558
Tb927.6.570	hypothetical protein, conserved	0	64.1685	40.7727	0.6354	0.488512
Tb927.1.4470	hypothetical protein, conserved	0	89.4905	56.9279	0.636133	0.751701
Tb927.7.2340	40S ribosomal protein S15	Ribosome	1343.29	854.577	0.636183	0.570383
Tb927.4.910	hypothetical protein, conserved	0	57.1795	36.3767	0.636184	0.454134
Tb927.11.10500	hypothetical protein, conserved	0	55.2755	35.1678	0.636227	0.665957
Tb927.11.15660	hypothetical protein, conserved	0	160.537	102.316	0.637338	0.478041
Tb927.11.9700	nascent polypeptide associated complex alpha subunit, putative	Translation	452.814	288.706	0.637581	0.323321
Tb927.11.16370	hypothetical protein, conserved	0	160.565	102.426	0.637909	0.639234
Tb927.6.4980	40S ribosomal protein S14	Ribosome	1172.82	748.854	0.638506	0.342153
Tb927.11.3110	hypothetical protein, conserved	0	71.4484	45.7181	0.639877	1.11506
Tb927.8.6560	hypothetical protein, conserved	0	54.9064	35.1678	0.640504	0.53
Tb927.9.9290	Polyadenylate-binding protein 1 (PABP1)	Translation	477.679	305.96	0.640513	0.705365
Tb927.5.2700	otubain, putative,otubain cysteine peptidase, Clan CA, family C65, putative	Protease or peptidase	117.452	75.2811	0.64095	0.872093
Tb927.11.15360	hypothetical protein, conserved	0	55.0351	35.2777	0.641003	0.894859
Tb927.6.1460	cyclin 3, mitotic cyclin, (CYC3)	Cell cycle	162.187	103.965	0.64102	0.755276
Tb927.11.11640	DNA replication licensing factor MCM6, putative	DNA synthesis, modification, repair	165.832	106.383	0.64151	0.890276
Tb927.11.6820	hypothetical protein, conserved	0	127.247	81.6552	0.641708	#N/A
Tb927.4.4200	hypothetical protein, conserved	0	48.2686	30.9916	0.642066	0.721352
Tb927.9.6270	hypothetical protein, conserved	0	100.943	64.8406	0.642346	#N/A
Tb927.9.7080	hypothetical protein, conserved	0	85.5095	54.9497	0.642615	0.288742
Tb927.8.7710	hypothetical protein, conserved	0	77.6291	49.8943	0.642727	#N/A
Tb927.11.7040	pterin-4-alpha-carbinolamine dehydratase, putative	Folate	81.441	52.422	0.643681	0.431236
Tb927.6.1900	U3/U14 snoRNA-associated small subunit rRNA processing protein, putative	rRNA-tRNA processing	148.63	95.7223	0.644031	0.850471
Tb927.3.1120	GTP-binding nuclear protein rtb2, putative (rtb2)	Nucleo-cytoplasmic trasnport	559.662	360.58	0.644282	0.863028
Tb927.11.12120	RBP9	RNA binding	68.6186	44.2894	0.645444	#N/A
Tb927.10.5550	hypothetical protein, conserved	0	85.943	55.4992	0.645767	0.603694
Tb927.5.4100	hypothetical protein, conserved	0	76.5459	49.4547	0.646079	0.636949
Tb927.11.13390	hypothetical protein, conserved	0	50.8398	32.8599	0.646343	0.508193
Tb927.8.2840	hypothetical protein, conserved	0	100.208	65.0604	0.649251	#N/A
Tb927.8.2440	hypothetical protein, conserved	0	48.3842	31.4312	0.649617	1.15625
Tb927.8.4650	hypothetical protein, conserved	0	62.7261	40.7727	0.650011	0.519196
Tb927.11.3400	hypothetical protein, conserved	0	77.8896	50.6636	0.650454	0.509295
Tb927.5.1790	Mitchondrial SSU ribosomal protein	Mitochondrial translation	284.529	185.29	0.651219	0.525927
Tb927.9.6870	RBSR1	RNA processing	53.3221	34.7282	0.65129	0.539703
Tb927.8.6420	beta-ketoacyl-ACP reductase 2	Enzyme	124.316	80.9958	0.651531	1.21397
Tb927.11.880	cyclophilin a,cyclophilin type peptidyl-prolyl cis-trans isomerase (CYPA)	Chaperone	1817.54	1184.71	0.651823	0.735476
Tb927.8.7570	tRNA-dihydrouridine synthase 1, putative	rRNA-tRNA processing	130.813	85.2819	0.651937	0.540585
Tb927.5.2650	L-galactonolactone oxidase (GAL/ALO)	Enzyme	102.74	67.0386	0.652507	0.362115
Tb927.4.1580	hypothetical protein, conserved	0	90.5532	59.1258	0.652941	0.412515
Tb927.8.7730	Dihydroceramide synthase	Lipids & fatty acids	79.3752	51.8725	0.65351	0.739848
Tb927.4.4120	hypothetical protein, conserved	0	96.8592	63.302	0.653547	0.41606
Tb927.3.760	hypothetical protein, conserved	0	149.137	97.4807	0.653631	1.92736
Tb927.11.2920	glycerolphosphate mutase, putative	Glucose & glycerol	54.2743	35.4975	0.654039	0.295209
Tb927.11.9760	hypothetical protein, conserved	0	132.68	86.8205	0.654359	0.647317
Tb927.6.1720	hypothetical protein, conserved	0	134.178	87.8096	0.654424	0.559575
Tb927.10.7980	hypothetical protein, conserved	0	110.261	72.2039	0.654844	1.5775
Tb927.7.1110	asparagine synthetase a, putative	Amino acid metabolism	525.423	344.205	0.6551	0.615185
Tb927.6.4280	glyceraldehyde 3-phosphate dehydrogenase, glycosomal (GAPDH)	Glucose & glycerol	7235.04	4741.17	0.655306	0.714792
Tb927.10.3950	hypothetical protein, conserved	0	67.5841	44.3993	0.656949	0.603055
Tb927.11.4230	hypothetical protein, conserved	0	250.189	164.409	0.657141	0.845238
Tb927.4.2100	hypothetical protein	0	27.4198	18.0235	0.657316	#N/A
Tb927.10.13960	flagellar protein PF20	Cytoskeleton	180.851	118.911	0.65751	0.829533
Tb927.7.850	hypothetical protein, conserved	0	64.0144	42.0915	0.657531	0.540009
Tb927.3.4290	PFR1 (PFR1)	Cytoskeleton	4166.47	2740.67	0.657791	0.595349
Tb927.6.1880	aspartyl-tRNA synthetase, putative	Translation tRNA	229.526	151.112	0.658365	0.774994
Tb927.11.13970	Pab1p-dependent poly(A) ribonuclease subunit PAN3	RNA degradation	206.656	136.055	0.658367	0.781003
Tb927.8.5250	coatomer delta subunit, ,delta-COP	Vesicular transport	282.587	186.169	0.658804	0.769304
Tb927.10.13270	periodic tryptophan protein 2, putative,predicted WD40 repeat protein,predicted involvement in cytokinesis,predicted involvement in cell separation	0	163.153	107.591	0.659451	0.391006
Tb927.11.9100	hypothetical protein, conserved	0	125.228	82.6443	0.659949	0.665273
Tb927.11.11870	Mitchondrial SSU ribosomal protein	Mitochondrial translation	89.8288	59.3456	0.660653	0.492663
Tb927.11.16760	T-complex protein 1, alpha subunit, putative (TCP-1-alpha)	Translation	674.874	445.862	0.660659	0.580781
Tb927.5.1380	hypothetical protein	0	55.225	36.4866	0.660689	0.351809
Tb927.7.6890	hypothetical protein, conserved	0	185.587	122.648	0.660865	1.10613
Tb927.7.1600	C-1-tetrahydrofolate synthase, cytoplasmic, putative	Folate	110.408	72.9732	0.660943	0.952514
Tb927.8.1560	hypothetical protein, conserved	0	184.905	122.318	0.661517	0.982297
Tb927.10.1780	hypothetical protein	0	19.4247	12.8582	0.661952	#N/A
Tb927.4.2250	hypothetical protein, conserved	0	84.3367	55.8289	0.661976	0.643544
Tb927.10.1090	40S ribosomal protein S23	Ribosome	1489.66	986.566	0.662278	0.505575
Tb927.10.6960	hypothetical protein, conserved	0	248.676	164.739	0.662464	0.843245
Tb927.6.2790	L-threonine 3-dehydrogenase, putative	Mitochondrial pathway	466.345	309.037	0.662678	0.533168
Tb927.10.15650	tRNA pseudouridine synthase A-like protein	Mitochondrial translation	94.8248	62.8624	0.662932	#N/A
Tb927.9.12320	cystathione gamma lyase, putative	Amino acid metabolism	254.465	168.696	0.662941	0.648284
Tb927.11.12610	cyclin 1,serine peptidase family S51, peptidase E, putative	Cell cycle	82.8724	54.9497	0.663063	0.673786
Tb927.9.6620	hypothetical protein, conserved	0	35.4639	23.5185	0.663166	0.740584
Tb927.11.6560	hypothetical protein, conserved	0	122.786	81.4354	0.663232	#N/A
Tb927.10.1340	hypothetical protein, conserved	0	84.4717	56.0487	0.66352	#N/A
Tb927.7.1770	hypothetical protein, conserved	0	116.405	77.2592	0.663708	0.72245
Tb927.7.7350	hypothetical protein	0	43.3666	28.7936	0.663959	0.75951
Tb927.5.3520	queuine tRNA-ribosyltransferase, putative	rRNA-tRNA processing	58.44	38.9044	0.665715	0.675325
Tb927.7.3060	hypothetical protein, conserved	0	83.6603	55.719	0.666015	0.748533
Tb927.11.10600	hypothetical protein, conserved	0	75.1927	50.1141	0.666475	0.440554
Tb927.4.1520	hypothetical protein, conserved	0	46.713	31.2114	0.668152	0.389431
Tb927.9.8580	hypothetical protein, conserved	0	94.016	62.8624	0.668635	0.694703
Tb927.4.3370	hypothetical protein, conserved	0	108.365	72.5336	0.669346	1.1145
Tb927.11.8820	glutathionylspermidine synthetase, putative	Redox pathways	120.514	80.6661	0.669353	0.428322
Tb927.11.14980	Mitchondrial LSU ribosomal protein	Mitochondrial translation	107.759	72.2039	0.670047	1.05502
Tb927.4.740	hypothetical protein, conserved	0	170.846	114.515	0.670283	0.676594
Tb927.11.13660	hypothetical protein, conserved	0	43.9295	29.453	0.670461	0.454227
Tb927.11.9060	hypothetical protein, conserved	0	99.3	66.599	0.670685	0.535354
Tb927.5.4290	hypothetical protein, conserved	0	45.0518	30.2223	0.670835	0.908424
Tb927.10.14530	proteasome regulatory non-ATPase subunit 8,26S proteasome regulatory subunit (Rpn8)	Ubiquitin & proteasome	236.689	158.805	0.670941	0.768064
Tb927.8.6150	40S ribosomal protein S8	Ribosome	1786.37	1199.55	0.671501	0.390452
Tb927.7.4510	hypothetical protein, conserved	0	126.909	85.2819	0.671992	0.824722
Tb927.10.15190	hypothetical protein, conserved	0	121.338	81.6552	0.672956	1.38589
Tb927.11.15630	hypothetical protein, conserved	0	77.72	52.3121	0.673084	0.454263
Tb927.1.3850	hypothetical protein, conserved	0	208.422	140.341	0.673353	1.19837
Tb927.11.9200	hypothetical protein, conserved	0	86.9885	58.5764	0.67338	#N/A
Tb927.8.1740	Mitochondrial tRNA import	Mitochondrial biogenesis	190.116	128.033	0.673447	0.515279
Tb927.11.3030	phosphoribosylpyrophosphate synthetase, putative (PRS)	Pentose phosphate pathway	262.354	176.828	0.674006	0.904658
Tb927.4.3400	hypothetical protein, conserved	0	238.804	161.003	0.674203	0.76648
Tb927.10.14500	hypothetical protein, conserved	0	316.719	213.534	0.674207	0.94087
Tb927.8.3640	hypothetical protein, conserved	0	169.553	114.405	0.674744	0.819858
Tb927.11.10930	delta tubulin,tubulin delta chain (TUBD1)	Cytoskeleton	163.454	110.339	0.675046	1.11354
Tb927.9.5190	proliferative cell nuclear antigen (PCNA), putative (28G16.165)	DNA synthesis, modification, repair	345.602	233.426	0.67542	0.908427
Tb927.10.10010	60S acidic ribosomal subunit	Ribosome	94.3295	63.8515	0.676899	0.412421
Tb927.10.7080	ATP-dependent DEAD/H RNA helicase, putative Sub2 ,TREX complex mRNA export, homologue of UAP56, splicing factor	RNA processing	173.359	117.373	0.677048	0.757083
Tb927.9.2030	hypothetical protein, conserved	0	85.3713	57.8071	0.677125	0.7625
Tb927.7.320	RBP8	RNA binding	49.9874	33.849	0.677151	1.02197
Tb927.7.6470	O-sialoglycoprotein endopeptidase, putative, Clan MK, Family M67	Protease or peptidase	76.9059	52.0923	0.677351	0.670134
Tb927.11.8950	leucine rich repeat (TbLRRP1)	LRRP	268.004	181.554	0.677429	1.25148
Tb927.2.2990	hypothetical protein, conserved	0	132.678	89.8977	0.677562	0.431605
Tb927.10.6950	sterol 24-c-methyltransferase, putative	Sterols	212.213	143.858	0.677896	0.443266
Tb927.5.2770	hypothetical protein, conserved	0	166.312	112.757	0.677984	0.715899
Tb927.11.360	hypothetical protein, conserved,ATP-binding protein, putative	0	104.697	70.995	0.6781	0.715096
Tb927.11.6620	nucleic acid binding protein, putative	DNA synthesis, modification, repair	40.3493	27.3649	0.678201	#N/A
Tb927.10.7730	hypothetical protein, conserved	0	95.6063	64.8406	0.678204	1.76338
Tb927.7.1840	zinc finger protein, putative	Zinc finger	169.013	114.735	0.678852	0.657849
Tb927.5.3490	hypothetical protein, conserved	0	50.5	34.2886	0.678983	0.726671
Tb927.4.2530	hypothetical protein, conserved	0	520.791	353.766	0.679285	1.58741
Tb927.8.5730	protein kinase, putative	Protein kinase	136.153	92.5353	0.67964	0.667928
Tb927.7.6750	hypothetical protein, conserved	0	127.205	86.4908	0.67993	0.808019
Tb927.8.5590	hypothetical protein, conserved	0	86.1437	58.5764	0.679984	0.561062
Tb927.9.11380	60S ribosomal protein L23	Ribosome	968.705	658.737	0.680018	0.356235
Tb927.5.600	hypothetical protein, conserved	0	55.591	37.8054	0.680063	1.03557
Tb927.10.7800	cop9 signalosome complex subunit, putative,predicted PCI domain protein	Vesicular transport	132.142	89.8977	0.68031	1.19661
Tb927.3.4950	hypothetical protein, conserved	0	123.033	83.7433	0.680655	0.615356
Tb927.11.4840	hypothetical protein, conserved	0	88.9513	60.5545	0.68076	0.658848
Tb927.11.14420	hypothetical protein, conserved	0	60.1372	40.9925	0.681649	0.978378
Tb927.4.1440	hypothetical protein, conserved	0	53.4849	36.4866	0.682185	0.578291
Tb927.10.15580	dynein light chain, putative	Cytoskeleton	36.0635	24.6175	0.682613	0.312698
Tb927.10.13300	Mitchondrial SSU ribosomal S8, putative	Mitochondrial translation	63.906	43.63	0.682722	0.986638
Tb927.8.5270	hypothetical protein, conserved	0	65.6285	44.8389	0.683224	1.02245
Tb927.11.6180	60S ribosomal protein L28	Ribosome	1763.37	1206.69	0.684313	0.297276
Tb927.5.1200	exosome component CSL4	RNA degradation	84.1043	57.5873	0.684712	0.724854
Tb927.2.4000	hypothetical protein, conserved	0	143.927	98.5797	0.684928	1.55334
Tb927.8.3990	hypothetical protein, conserved	0	194.286	133.088	0.685012	0.79312
Tb927.8.4050	hypothetical protein, conserved	0	211.178	144.737	0.68538	1.2485
Tb927.8.4690	hypothetical protein, conserved	0	46.4984	31.8708	0.685418	0.371693
Tb927.11.2500	carboxypeptidase, putative,metallo-peptidase, Clan MA(E) Family M32	Protease or peptidase	339.446	232.767	0.685726	0.567166
Tb927.9.4250	hypothetical protein, conserved	0	122.111	83.7433	0.685794	1.60308
Tb927.10.15810	hypothetical protein, conserved	0	47.575	32.6401	0.686077	0.615289
Tb927.4.2620	hypothetical protein, conserved	0	56.0623	38.4648	0.686108	0.332453
Tb927.8.1810	rhomboid-like protein,serine peptidase, Clan S-, family S54, putative	Protease or peptidase	108.393	74.4019	0.686411	0.476265
Tb927.10.7930	2,3-bisphosphoglycerate-independent phosphoglycerate mutase (PGAM)	Glucose & glycerol	697.004	478.502	0.686512	1.0274
Tb927.9.3480	U5 Cwc21 small nuclear ribonucleoprotein (TbCWC21)	RNA processing	38.6852	26.5956	0.687488	2.90703
Tb927.3.4810	DNA replication complex GINS protein SLD5, putative	DNA synthesis, modification, repair	47.949	32.9698	0.687601	0.523848
Tb927.10.9960	hypothetical protein, conserved	0	61.52	42.3112	0.687765	0.37774
Tb927.3.1710	Mitchondrial LSU ribosomal protein	Mitochondrial translation	103.048	70.8851	0.687881	0.365617
Tb927.11.16260	hypothetical protein, conserved	0	338.256	232.767	0.688139	#N/A
Tb927.6.4530	RBP17	RNA binding	43.9177	30.2223	0.688159	0.939918
Tb927.10.14310	hypothetical protein, conserved	0	141.999	97.8104	0.688811	0.973386
Tb927.10.12130	hypothetical protein, conserved	0	133.684	92.0957	0.688904	0.566993
Tb927.7.4360	hypothetical protein, conserved	0	78.96	54.4002	0.688958	0.484617
Tb927.10.1390	hypoxanthine-guanine phosphoribosyltransferase, putative	Nucleotides-Purines	247.879	170.784	0.68898	0.832964
Tb927.7.3640	hypothetical protein, conserved	0	124.052	85.5017	0.689239	1.01229
Tb927.4.3930	amino acid transporter, putative	Amino acid transporter	298.874	206.061	0.68946	0.823523
Tb927.5.2960	phosphoribosylpyrophosphate synthetase, putative (PRS)	Pentose phosphate pathway	272.234	187.708	0.68951	1.00171
Tb927.8.3140	NAD dependent deacetylase, putative,SIR2-like protein 4	Chromatin	65.9855	45.4983	0.68952	0.535308
Tb927.4.5330	hypothetical protein	0	195.393	134.737	0.689568	0.699558
Tb927.9.10310	mitochondrial carrier protein, MCP11	Mitochondrial transport	332.686	229.58	0.690079	0.680011
Tb927.10.12330	ZC3H34	RNA binding	194.11	133.967	0.690164	0.830899
Tb927.8.6530	hypothetical protein, conserved	0	78.9332	54.5101	0.690585	1.33785
Tb927.11.5140	ubiquitin carboxyl-terminal hydrolase, Clan CA cysteine peptidase, family C12, putative	Ubiquitin & proteasome	143.165	98.9094	0.690878	0.644206
Tb927.10.12690	hypothetical protein, conserved	0	99.547	68.797	0.691101	0.891968
Tb927.11.4980	ATP-dependent DEAD/H RNA helicase, putative Dbp9, ribosome assembly?	rRNA-tRNA processing	110.906	76.7097	0.691666	0.896188
Tb927.4.3110	tRNA-dihydrouridine synthase 4, putative	rRNA-tRNA processing	95.9284	66.3792	0.691966	1.07907
Tb927.10.5670	N-acetyltransferase subunit Nat1, putative (NAT1)	Enzyme	191.492	132.539	0.692136	0.633098
Tb927.3.2700	hypothetical protein, conserved	0	73.6708	50.9933	0.692178	0.935512
Tb927.5.4270	ATP-dependent DEAD/H RNA helicase, putative Hca4, ribosome biogenesis?	rRNA-tRNA processing	179.058	124.076	0.69294	0.726714
Tb927.7.7370	hypothetical protein	0	26.1653	18.1334	0.693031	0.801474
Tb927.5.3830	dihydroorotate dehydrogenase (fumarate), putative	Enzyme	230.18	159.574	0.693258	1.17473
Tb927.11.850	protein kinase, putative	Protein kinase	72.237	50.1141	0.693745	0.801613
Tb927.4.4310	Nucleoporin (TbNup64)	Nucleo-cytoplasmic transport	227.829	158.475	0.695587	1.62845
Tb927.2.4980	hypothetical protein, conserved	0	93.9866	65.3901	0.695739	1.05583
Tb927.4.4610	Mitchondrial LSU ribosomal protein	Mitochondrial translation	36.1728	25.167	0.695742	0.633884
Tb927.6.1700	hypothetical protein, conserved	0	46.3835	32.3104	0.696593	0.504203
Tb927.9.1980	hypothetical protein, conserved	0	249.095	173.751	0.697529	0.873643
Tb927.9.13770	hypothetical protein, conserved	0	82.8368	57.8071	0.697843	0.656581
Tb927.11.670	epsinR	Cytoskeleton	373.884	261.011	0.698107	1.84592
Tb927.11.6790	hypothetical protein, conserved,predicted WD40 repeat protein	0	263.984	184.301	0.698153	1.25139
Tb927.8.5490	hypothetical protein, conserved	0	148.11	103.415	0.698234	0.865709
Tb927.11.10590	hypothetical protein, conserved	0	150.258	104.954	0.698493	0.979409
Tb927.2.3910	beta-ketoacyl synthase family protein, putative	Lipids & fatty acids	83.1656	58.1368	0.699048	1.05759
Tb927.5.1170	hypothetical protein, conserved	0	29.3872	20.5512	0.699325	0.570362
Tb927.11.6390	hypothetical protein, conserved	0	224.955	157.486	0.700077	1.66536
Tb927.11.16800	hypothetical protein, conserved	0	156.243	109.46	0.700572	0.650846
Tb927.11.6530	hypothetical protein, conserved	0	232.909	163.201	0.700706	1.14558
Tb927.10.11830	hypothetical protein, conserved	0	106.419	74.6217	0.701209	0.536805
Tb927.11.15440	NADH-ubiquinone oxidoreductase complex I subunit, putative	Mitochondrial pathway	72.6251	50.9933	0.702145	0.553482
Tb927.10.9940	hypothetical protein, conserved	0	29.7254	20.8809	0.702459	0.563817
Tb927.10.7560	hypothetical protein, conserved	0	46.115	32.4203	0.703032	0.927738
Tb927.9.6010	hypothetical protein, conserved	0	155.958	109.68	0.703263	0.929208
Tb927.11.2940	hypothetical protein, conserved	0	73.1326	51.4329	0.703283	0.591758
Tb927.11.11580	hypothetical protein, conserved	0	69.3716	48.7953	0.70339	#N/A
Tb927.11.10800	hypothetical protein, conserved	0	148.895	104.734	0.703411	0.788956
Tb927.7.3170	hypothetical protein, conserved	0	117.148	82.4245	0.703591	1.40832
Tb927.5.3810	orotidine-5-phosphate decarboxylase/orotate phosphoribosyltransferase, OMPDCase-OPRTase	Nucleotides-Pyrimidines	327.823	230.679	0.703668	0.70843
Tb927.11.5830	hypothetical protein, conserved	0	54.1659	38.1351	0.704042	0.389426
Tb927.6.4840	S-adenosylmethionine synthetase, putative (METK1)	Enzyme	1870.35	1317.25	0.704282	0.86096
Tb927.11.14250	T-complex protein 1, epsilon subunit, putative (TCP-1-epsilon)	Translation	692.387	487.953	0.704741	0.960963
Tb927.11.9930	NADH-ubiquinone oxidoreductase complex I subunit, putative	Mitochondrial electron transport	107.91	76.0503	0.704755	0.968406
Tb927.3.2090	aminopeptidase P1, putative,metallo-peptidase, Clan MG, Family M24	Protease or peptidase	178.935	126.164	0.705086	0.977344
Tb927.8.5230	cyclophilin-type peptidyl-prolyl cis-trans isomerase, putative (PPIase)	Chaperone	91.8896	64.8406	0.705636	0.671552
Tb927.10.2260	hypothetical protein, conserved	0	156.558	110.559	0.706182	0.497934
Tb927.10.12220	hypothetical protein, conserved	0	83.241	58.7962	0.706337	0.436847
Tb927.9.9810	hypothetical protein, conserved	0	175.643	124.186	0.707038	0.690923
Tb927.10.15410	glycosomal malate dehydrogenase (gMDH)	Glucose & glycerol	72.7216	51.4329	0.707258	0.841152
Tb927.9.14480	dynein-associated protein, putative	Cytoskeleton	111.002	78.578	0.7079	0.534635
Tb927.11.4940	AAA ATPase, putative	Enzyme	139.243	98.5797	0.70797	1.44141
Tb927.11.320	unspecified product	0	61.448	43.5201	0.708244	0.573761
Tb927.11.10840	hypothetical protein, conserved	0	64.6047	45.828	0.709361	0.757202
Tb927.10.15890	hypothetical protein, conserved	0	59.4638	42.2013	0.709698	0.738122
Tb927.11.13250	eukaryotic translation initiation factor 2 gamma, putative (eIF-2-gamma)	Translation	524.986	372.779	0.710073	0.820223
Tb927.10.12410	hypothetical protein, conserved	0	126.751	90.0076	0.710116	0.624111
Tb927.7.1350	hypothetical protein, conserved	0	74.1198	52.6418	0.710225	0.869782
Tb927.4.660	hypothetical protein, conserved	0	224.899	159.794	0.710514	0.849335
Tb927.7.6370	hypothetical protein, conserved	0	70.4798	50.1141	0.711042	0.545
Tb927.3.4570	UDP-GlcNAc:PI a1-6 GlcNAc-transferase, putative	Glycan synthesis & metabolism	238.164	169.355	0.711084	0.652501
Tb927.11.2100	hypothetical protein, conserved	0	113.629	80.8859	0.711839	1.1762
Tb927.7.1690	silent information regulator 2 (SIR2RP1)	Chromatin	104.665	74.5118	0.711905	1.38477
Tb927.9.5350	actin related protein 3, putative	Cytoskeleton_Actin	77.0195	54.8398	0.712024	#N/A
Tb927.8.5610	hypothetical protein, conserved	0	64.1867	45.7181	0.712268	0.503127
Tb927.3.3680	hypothetical protein, conserved	0	34.7089	24.7274	0.71242	2.95323
Tb927.10.13600	hypothetical protein, conserved,hypothetical protein	Mitochondrial electron transport	44.2605	31.5411	0.712625	1.31388
Tb927.7.1010	hypothetical protein, conserved	0	51.6413	36.8163	0.712923	0.78739
Tb927.7.310	hypothetical protein, conserved	0	14.3301	10.2206	0.713227	#N/A
Tb927.11.3240	T-complex protein 1, zeta subunit, putative (TCP-1-zeta)	Translation	867.234	618.623	0.71333	0.555481
Tb927.11.7150	NGG1 interacting factor 3-like	0	123.556	88.1393	0.713354	0.980044
Tb927.10.10770	hypothetical protein, conserved	0	247.511	176.608	0.713536	0.848929
Tb927.4.4030	hypothetical protein, conserved	0	77.6102	55.3893	0.713686	0.681159
Tb927.7.3010	hypothetical protein, conserved	0	118.858	84.8423	0.713814	#N/A
Tb927.11.15470	methionyl-tRNA formyltransferase	Mitochondrial pathway	124.226	88.6888	0.713933	1.40954
Tb927.11.7300	hypothetical protein, conserved	0	302.402	215.952	0.714122	0.613585
Tb927.8.3110	Mitchondrial SSU ribosomal protein	Mitochondrial translation	89.8566	64.1812	0.714263	0.587001
Tb927.10.14140	pyruvate kinase 1 (PYK1)	Glucose & glycerol	3600.09	2571.86	0.71439	1.65764
Tb927.10.15490	GDP-mannose 4,6 dehydratase, putative	Glycan synthesis & metabolism	128.938	92.2056	0.715113	0.838581
Tb927.2.2450	ribosomal RNA methyltransferase, putative (25N14.40)	rRNA tRNA processing	66.3692	47.4765	0.71534	#N/A
Tb927.8.2600	hypothetical protein, conserved	0	119.753	85.7215	0.71582	1.26433
Tb927.4.4720	KRIPP7/TbPPR7 Kinetoplast ribosomal PPR-repeat containing protein	Mitochondrial translation	62.6345	44.8389	0.715882	0.735568
Tb927.10.11410	hypothetical protein, conserved	0	88.0771	63.0822	0.716216	0.873993
Tb927.4.3850	hypothetical protein, conserved	0	117.845	84.4027	0.71622	0.518363
Tb927.11.15830	hypothetical protein, conserved	0	207.453	148.584	0.716228	0.4372
Tb927.9.8990	hypothetical protein, conserved	0	157.224	112.647	0.716476	0.933072
Tb927.10.1140	epsilon tubulin (TUBE1)	Cytoskeleton	100.921	72.3138	0.716538	0.664041
Tb927.11.11610	hypothetical protein, conserved	0	144.594	103.635	0.716732	0.842957
Tb927.8.4970	PFR2 (PFR2)	Cytoskeleton	3210.72	2302.5	0.717129	0.558752
Tb927.4.4770	hypothetical protein	0	57.1521	40.9925	0.717252	0.885853
Tb927.10.1980	hypothetical protein, conserved	0	161.467	115.834	0.717384	0.990913
Tb927.6.2130	nuclear movement protein, putative,NUDC-like protein	0	64.6329	46.3775	0.717553	0.288709
Tb927.11.13560	hypothetical protein, conserved	0	81.3176	58.3566	0.717637	1.19982
Tb927.10.9950	hypothetical protein, conserved	0	84.6836	60.7743	0.717664	0.60129
Tb927.10.3630	hypothetical protein, conserved	0	26.1826	18.7928	0.717758	#N/A
Tb927.8.1910	acetylornithine deacetylase, putative. metallo-peptidase, Clan MH, Family M18	Protease or peptidase	133.203	95.6124	0.717793	1.95451
Tb927.7.3220	hypothetical protein, conserved	0	95.9525	68.9069	0.718136	0.654074
Tb927.9.4500	HSP70, endoplasmatic reticulum, HSP70.a	Chaperone	1107.95	796.221	0.718641	0.890898
Tb927.1.3010	mRNA processing protein, putative	Mitochondrial RNA	74.9207	53.8507	0.718769	0.81768
Tb927.7.5920	mercaptopyruvate sulfurtransferase, putative (MST)	Amino acid metabolism	59.4563	42.7508	0.71903	#N/A
Tb927.8.1040	hypothetical protein, conserved	0	38.3449	27.5847	0.719385	0.501171
Tb927.4.3150	hypothetical protein, conserved	0	86.6073	62.3129	0.719488	0.792593
Tb927.5.3080	hypothetical protein, conserved	0	96.6809	69.5663	0.719545	0.466384
Tb927.5.3740	hypothetical protein, conserved	0	24.2689	17.474	0.720015	#N/A
Tb927.11.3540	hypothetical protein, conserved	0	61.016	43.9597	0.720463	0.510906
Tb927.4.3710	hypothetical protein, conserved	0	25.7791	18.573	0.720467	0.651754
Tb927.11.14700	hypothetical protein, conserved	0	85.0405	61.3238	0.721114	0.576585
Tb927.8.3150	T-complex protein 1, gamma subunit, putative (TCP-1-gamma)	Translation	638.18	460.258	0.721204	0.552767
Tb927.1.3070	hypothetical protein, conserved	0	178.477	128.912	0.722287	1.19926
Tb927.6.1600	hypothetical protein, conserved	0	46.3983	33.5193	0.722425	0.82392
Tb927.5.3940	helicase, putative	DNA synthesis, modification, repair	157.291	113.636	0.722459	0.492004
Tb927.8.4570	hypothetical protein, conserved	0	130.67	94.4035	0.72246	1.94686
Tb927.7.3210	protein kinase, putative	Protein kinase	114.084	82.4245	0.72249	0.695716
Tb927.10.11360	protein phosphatase 2A regulatory subunit, putative	Protein phosphatase	126.528	91.4363	0.722658	0.987242
Tb927.7.2200	hypothetical protein, conserved	0	67.9766	49.125	0.722675	0.625858
Tb927.10.6880	glyceraldehyde 3-phosphate dehydrogenase, cytosolic (GAP)	Glucose & glycerol	595.492	430.476	0.722891	0.607418
Tb927.10.6610	chaperone protein DNAj, putative	Chaperone	148.822	107.591	0.722956	0.71606
Tb927.11.11200	oligomeric golgi complex component 8, putative	Vesicular transport	102.992	74.5118	0.723471	0.897218
Tb927.11.15880	60S ribosomal protein L27	Ribosome	1173.31	848.863	0.723478	0.443688
Tb927.10.15800	actin related protein 2, putative	Cytoskeleton_Actin	85.5007	61.8733	0.723659	0.73064
Tb927.3.3710	hypothetical protein, conserved	0	51.7378	37.4757	0.724338	0.920725
Tb927.8.6740	DNA repair protein, putative	DNA synthesis, modification, repair	172.614	125.065	0.72454	1.20232
Tb927.9.3470	low molecular weight protein tyrosine phosphatase, putative	Protein phosphatase	50.6602	36.7064	0.72456	#N/A
Tb927.6.730	hypothetical protein, conserved	0	137.407	99.5688	0.724627	0.582675
Tb927.11.15850	kinetoplast poly(A) polymerase complex 1 subunit	Mitochondrial RNA	356.681	258.703	0.725307	0.700473
Tb927.10.16150	ATP-dependent zinc metallopeptidase, putative,metallo-peptidase, Clan MA(E) Family M41	Protease or peptidase	139.928	101.547	0.725707	0.614109
Tb927.11.6360	60S ribosomal protein L24	Ribosome	109.64	79.5671	0.725715	0.39495
Tb927.11.16950	hypothetical protein, conserved	0	29.3669	21.3205	0.726004	0.495523
Tb927.9.4680	eukaryotic translation initiation factor 4A eIF4A1	Translation	1012.52	735.227	0.726135	0.851088
Tb927.8.3530	glycerol-3-phosphate dehydrogenase [NAD ], glycosomal	Glucose & glycerol	1755	1274.94	0.726463	0.70053
Tb927.11.3900	glycosyltransferase family-like protein, putative	Glycan synthesis & metabolism	107.217	77.9186	0.726738	0.590241
Tb927.11.16130	nucleoside diphosphate kinase (NDPK)	Nucleotides	676.873	492.789	0.728038	0.668314
Tb927.9.6760	hypothetical protein, conserved	0	22.7864	16.5948	0.728278	#N/A
Tb927.11.3710	hypothetical protein, conserved	0	245.645	179.026	0.728799	0.878132
Tb927.7.3190	hypothetical protein, conserved	0	131.946	96.2718	0.729633	1.12233
Tb927.11.12940	hypothetical protein, conserved	0	208.896	152.43	0.729694	0.660674
Tb927.3.5150	exonuclease, putative	RNA degradation	86.3601	63.0822	0.730455	1.20685
Tb927.8.3450	hypothetical protein, conserved	0	78.1796	57.1477	0.730979	0.740816
Tb927.6.4370	eukaryotic translation initiation factor 3 subunit 7-like protein	Translation	328.472	240.13	0.731052	0.783898
Tb927.11.10170	Mitchondrial LSU ribosomal protein	Mitochondrial translation	69.5988	50.8834	0.731096	0.372328
Tb927.9.10850	U2 splicing factor SF3b(SAP)10, putative	RNA processing	42.8373	31.3213	0.731168	0.167757
Tb927.11.12630	hypothetical protein, conserved	0	71.5458	52.3121	0.731169	0.807081
Tb927.6.3060	hypothetical protein, conserved	0	21.9371	16.0453	0.731423	0.575687
Tb927.11.10480	hypothetical protein, conserved	0	179.85	131.55	0.731441	0.928486
Tb927.3.2310	flagellar component,PACRGA	Cytoskeleton	217.292	159.134	0.732351	1.4968
Tb927.11.1050	RNA processing factor 1, putative,ribosome biogenesis protein	rRNA-tRNA processing	103.527	75.8306	0.73247	1.62693
Tb927.10.2540	adenylate kinase, putative	Nucleotides-Purines	73.8044	54.0705	0.732619	0.465338
Tb927.11.15790	hypothetical protein, conserved	0	116.708	85.6116	0.733552	0.983593
Tb927.4.3100	hypothetical protein, conserved	0	88.3834	64.8406	0.733629	0.665106
Tb927.9.14290	hypothetical protein, conserved	0	220.038	161.442	0.733703	1.85998
Tb927.8.5290	hypothetical protein, conserved	0	132.371	97.151	0.733929	0.952565
Tb927.5.3460	hypothetical protein, conserved	0	92.5368	67.9178	0.733954	0.519292
Tb927.11.16020	DRBD10	RNA binding	106.761	78.3582	0.733963	1.00423
Tb927.1.3050	hypothetical protein, conserved	0	162.889	119.57	0.734061	1.29538
Tb927.9.12890	hypothetical protein, conserved	0	48.9363	35.9371	0.734364	1.27172
Tb927.11.8070	hypothetical protein, conserved	0	43.9757	32.3104	0.734733	1.44998
Tb927.9.2780	hypothetical protein, conserved	0	63.8594	46.927	0.73485	0.53326
Tb927.10.6680	member of the NOL1/NOP2/sun family (S-adenosyl methionine methyltransferases)	Enzyme	150.133	110.339	0.734942	0.748794
Tb927.10.13500	60S ribosomal protein L10a	Ribosome	1705.05	1253.29	0.735049	0.714331
Tb927.11.10240	hslVU complex proteolytic subunit, putative,hslVU complex proteolytic subunit, threonine peptidase, Clan T(1), family T1B	Protease or peptidase	168.766	124.076	0.735198	0.621576
Tb927.8.5280	Mitchondrial SSU ribosomal protein TbMRPS34	Mitochondrial translation	117.138	86.1611	0.735551	0.619467
Tb927.5.3850	hypothetical protein, conserved	0	186.299	137.044	0.735614	1.62485
Tb927.11.8280	hypothetical protein, conserved	0	55.2702	40.6628	0.735708	1.03822
Tb927.3.3240	hypothetical protein, conserved	0	46.7461	34.3985	0.735859	0.681326
Tb927.11.5590	hypothetical protein, conserved	0	105.581	77.6988	0.735915	0.890539
Tb927.8.3600	hypothetical protein, conserved	0	30.0158	22.0898	0.735939	0.54496
Tb927.9.10100	hypothetical protein, conserved	0	674.368	496.305	0.735956	0.299587
Tb927.10.10400	Mitchondrial SSU ribosomal protein	Mitochondrial translation	71.8242	52.8616	0.735986	1.17561
Tb927.10.6690	protein tyrosine phosphatase, putative (TbPTP1)	Protein phosphatase	64.7925	47.6963	0.736139	0.65095
Tb927.9.5440	actin, putative	Cytoskeleton_Actin	100.921	74.292	0.736143	0.722515
Tb927.11.9570	hypothetical conserved	0	125.907	92.7551	0.736698	0.461659
Tb927.7.1650	hypothetical protein, conserved	0	87.8027	64.7307	0.73723	#N/A
Tb927.10.12320	hypothetical protein	0	65.4223	48.2458	0.737452	0.272505
Tb927.8.6410	short-chain dehydrogenase, putative	Mitochondrial pathway	68.3808	50.4438	0.73769	0.704475
Tb927.11.15990	Nucleoporin (TbNup109)	Nucleo-cytoplasmic transport	261.98	193.313	0.737893	0.981881
Tb927.3.4050	hypothetical protein, conserved	0	29.0385	21.4304	0.737998	0.856542
Tb927.7.1610	6-phosphofructo-2-kinase/fructose-2,6-biphosphatase, putative	Glucose & glycerol	154.679	114.185	0.73821	1.20155
Tb927.5.4170	histone H4, putative	Chromatin	1386.91	1023.93	0.738282	0.985465
Tb927.8.5990	hypothetical protein, conserved	0	122.461	90.4472	0.738578	0.925212
Tb927.11.15220	hypothetical protein, conserved	0	121.831	90.0076	0.738792	0.591681
Tb927.11.8710	hypothetical protein, conserved	0	76.733	56.7081	0.739031	0.681388
Tb927.11.7770	oxidoreductase-like protein	Enzyme	178.145	131.659	0.739056	0.543056
Tb927.11.13320	hypothetical protein, conserved	0	107.629	79.5671	0.739272	#N/A
Tb927.10.10330	hypothetical protein, conserved	0	124.064	91.766	0.739669	0.540208
Tb927.4.1740	hypothetical protein, conserved	0	229.007	169.465	0.739997	1.02773
Tb927.7.4520	hypothetical protein, conserved	0	625.801	463.555	0.74074	0.735337
Tb927.11.10570	Mitchondrial LSU ribosomal protein	Mitochondrial translation	66.3056	49.125	0.740887	1.12862
Tb927.9.12300	replication factor C, subunit 3, putative	DNA synthesis, modification, repair	131.577	97.5906	0.7417	0.920484
Tb927.4.940	hypothetical protein, conserved	0	58.2226	43.1904	0.741816	1.04845
Tb927.11.9550	replication factor C, subunit 4, putative	DNA synthesis, modification, repair	134.815	100.008	0.741821	0.542386
Tb927.5.2900	histone deacetylase 4 (HDAC4)	Chromatin	90.5108	67.1485	0.741884	0.60984
Tb927.11.10850	hypothetical protein, conserved	0	99.193	73.6326	0.742316	1.1106
Tb927.9.5320	nucleolar RNA binding protein, putative (28G16.220)	rRNA-tRNA processing	288.991	214.524	0.742318	0.65063
Tb927.7.4440	hypothetical protein, conserved	0	63.0525	46.8171	0.74251	0.730054
Tb927.3.5590	hypothetical protein, conserved	0	138.966	103.195	0.742597	0.715185
Tb927.9.1640	hypothetical protein, conserved	0	29.151	21.6502	0.74269	0.203353
Tb927.9.3540	hypothetical protein, conserved	0	63.6126	47.2567	0.742882	0.36071
Tb927.10.8720	NOT complex subunit CNOT10	RNA degradation	355.195	263.868	0.742883	1.02187
Tb927.8.5310	hypothetical protein, conserved	0	82.3985	61.2139	0.742901	1.15138
Tb927.6.3360	hypothetical protein, conserved	0	38.1537	28.354	0.743152	0.51906
Tb927.8.6120	hypothetical protein, conserved	0	71.4136	53.0814	0.743295	0.878967
Tb927.11.14100	DRBD4 (PTB2)	RNA binding	256.151	190.675	0.744386	1.37812
Tb927.11.7240	dynein light chain LC8, putative	Cytoskeleton	230.171	171.443	0.744851	1.43432
Tb927.2.5440	hypothetical protein, conserved	0	160.776	119.79	0.745078	0.600768
Tb927.11.6690	protein kinase, putative	Protein kinase	98.229	73.193	0.745126	0.949657
Tb927.7.2050	hypothetical protein, conserved	0	152.445	113.636	0.745423	0.605701
Tb927.6.5060	hypothetical protein, conserved	0	80.6441	60.1149	0.745435	0.591223
Tb927.7.890	electron transfer protein, putative	Mitochondrial electron transport	41.2707	30.7718	0.745609	0.551175
Tb927.11.11590	eukaryotic translation initiation factor, putative	Translation	387.235	288.815	0.745841	0.692461
Tb927.11.9280	hypothetical protein, conserved	0	94.2992	70.3356	0.745877	1.14938
Tb927.11.3800	hypothetical protein, conserved	0	67.7707	50.5537	0.745952	0.729929
Tb927.8.5450	amino acid transporter, putative (AAT6)	Amino acid transporter	299.865	223.755	0.746187	0.430012
Tb927.10.3770	hypothetical protein, conserved,predicted TPR repeat protein	0	135.047	100.778	0.746241	0.81592
Tb927.10.5070	ribonuclease H, putative	DNA synthesis, modification, repair	84.6783	63.1921	0.746262	1.53303
Tb927.5.2830	hypothetical protein, conserved	0	28.1088	21.2106	0.74697	0.710886
Tb927.10.10170	hypothetical protein, conserved,predicted WD40 repeat protein	0	100.213	74.9514	0.747917	2.34483
Tb927.10.3570	KREX2	Mitochondrial RNA	206.552	154.518	0.748085	1.11345
Tb927.9.6510	Mitchondrial SSU ribosomal protein	Mitochondrial translation	122.368	91.5462	0.748122	0.59555
Tb927.11.2630	hypothetical protein, conserved	0	108.694	81.3255	0.748209	1.71339
Tb927.11.16280	60S ribosomal protein L2 L8	Ribosome	842.59	630.712	0.74854	0.522763
Tb927.11.6000	Mitchondrial LSU ribosomal protein	Mitochondrial translation	98.3773	73.7425	0.749588	0.670527
Tb927.9.5370	hypothetical protein, conserved	0	55.8181	41.8717	0.750144	0.834309
Tb927.10.2770	eukaryotic translation initiation factor 5, putative	Translation	283.456	212.655	0.750223	0.899642
Tb927.10.15530	ABC transport system ATP-binding protein, putative	Transporter	212.669	159.574	0.750341	0.507662
Tb927.10.1500	methionyl-tRNA synthetase, putative (MetRS)	Translation tRNA	402.719	302.223	0.750456	0.717491
Tb927.7.7150	hypothetical protein, conserved	0	68.0895	51.1032	0.750529	#N/A
Tb927.3.1130	DNA polymerase delta subunit 2, putative	DNA synthesis, modification, repair	108.037	81.1057	0.750721	0.468574
Tb927.10.2230	adrenodoxin reductase, putative,ferredoxin NADP reductase-like protein	Mitochondrial pathway	114.624	86.0512	0.750726	1.15325
Tb927.8.4170	RNA-binding protein MRD1	rRNA-tRNA processing	116.672	87.5898	0.750736	1.32692
Tb927.9.9260	hypothetical protein, conserved	0	121.468	91.2165	0.750948	0.60657
Tb927.10.7550	hypothetical protein, conserved	0	125.114	93.9639	0.751026	1.12007
Tb927.4.470	snoRNP protein GAR1, putative	rRNA-tRNA processing	96.0951	72.2039	0.751379	1.04845
Tb927.8.2450	hypothetical protein, conserved	0	100.008	75.1712	0.751655	0.956381
Tb927.11.15770	hypothetical protein, conserved	0	49.1165	36.9262	0.751808	0.545058
Tb927.9.12480	hypothetical protein, conserved	0	57.4243	43.1904	0.752128	0.60575
Tb927.5.2530	hypothetical protein, conserved	0	207.331	156.057	0.752696	0.57636
Tb927.11.4690	mitochondrial DNA polymerase I protein B (POLIB)	Mitochondrial DNA	282.223	212.435	0.752722	0.368994
Tb927.7.7390	hypothetical protein	0	17.7973	13.4077	0.753355	0.226849
Tb927.10.11390	60S ribosomal protein L6	Ribosome	1135.25	855.676	0.753735	0.389742
Tb927.5.4150	hypothetical protein, conserved	0	146.776	110.669	0.753994	0.877885
Tb927.9.5380	hypothetical protein, conserved	0	117.725	88.7987	0.75429	0.652547
Tb927.8.2290	hypothetical protein, conserved	0	39.3376	29.6728	0.754311	0.589309
Tb927.10.5620	fructose-bisphosphate aldolase, glycosomal (ALD)	Glucose & glycerol	5482.05	4137.05	0.754654	1.48651
Tb927.5.3060	hypothetical protein, conserved	0	56.0422	42.3112	0.75499	0.722438
Tb927.11.11910	hypothetical protein, conserved	0	42.0532	31.7609	0.755255	0.433532
Tb927.3.810	hypothetical protein, conserved	0	58.3249	44.0696	0.755588	0.717145
Tb927.3.1380	ATP synthase F1, alpha subunit	Oxidative phosphorylation	503.465	380.472	0.755707	0.454218
Tb927.9.1670	protein kinase, putative	Protein kinase	73.5795	55.6091	0.755768	#N/A
Tb927.5.1770	hypothetical protein, conserved	0	355.907	269.253	0.756527	0.416599
Tb927.8.1790	hypothetical protein, conserved	0	58.5329	44.2894	0.756659	1.12515
Tb927.3.5460	RBSR3	RNA processing	111.465	84.4027	0.757213	1.47616
Tb927.10.13980	hypothetical protein, conserved	0	61.9126	46.927	0.757956	0.689139
Tb927.9.8850	actin A	Cytoskeleton_Actin	1100.67	834.466	0.758144	0.895621
Tb927.11.10860	hypothetical protein, conserved	0	100.73	76.38	0.758265	0.507519
Tb927.10.10130	MRB complex component mitochondrial RNA binding complex 1 subunit	Mitochondrial RNA	150.731	114.295	0.758272	0.816176
Tb927.11.5960	hypothetical protein, conserved	0	602.64	457.071	0.758448	1.33449
Tb927.11.2330	molybdopterin synthase sulphurylase protein, putative	Enzyme	128.651	97.5906	0.758569	1.59598
Tb927.11.10780	Voltage-dependent anion channel (VDAC), putative	Transporter	77.9099	59.1258	0.7589	0.579806
Tb927.4.5230	hypothetical protein, conserved	0	80.5044	61.104	0.759015	0.507037
Tb927.11.2950	Nucleoporin (TbNup89)	Nucleo-cytoplasmic transport	202.411	153.639	0.759046	1.03404
Tb927.9.2070	hypothetical protein, conserved	0	150.113	113.966	0.7592	0.792258
Tb927.4.3840	nucleolar protein, putative	rRNA-tRNA processing	128.653	97.7005	0.759414	0.760645
Tb927.4.1590	hypothetical protein, conserved	0	99.542	75.6108	0.759586	0.575591
Tb927.11.1750	hypothetical protein, conserved	0	124.85	94.8431	0.759654	1.05975
Tb927.10.9070	hypothetical protein, conserved	0	116.132	88.2492	0.759907	0.545093
Tb927.8.980	Phosphoacetylglucosamine mutase PAGM, acts as phosphoglucomutase	Glucose & glycerol	267.055	203.204	0.760907	0.517178
Tb927.7.1830	hypothetical protein, conserved	0	130.119	99.0193	0.760993	1.31858
Tb927.10.14840	mitochondrial carrier protein, MCP5c	Mitochondrial transport	734.289	558.838	0.761061	0.785377
Tb927.8.7370	hypothetical protein	0	141.519	107.811	0.761817	2.019
Tb927.10.7120	hypothetical protein, conserved	0	184.919	140.891	0.761907	0.778625
Tb927.10.10640	hypothetical protein, conserved	0	23.652	18.0235	0.762028	0.69367
Tb927.7.4850	hypothetical protein, conserved	0	55.3771	42.2013	0.762073	1.5409
Tb927.3.2720	hypothetical protein	0	61.8497	47.1468	0.762281	0.797619
Tb927.9.6450	hypothetical protein, conserved	0	173.035	131.989	0.76279	0.550775
Tb927.11.12460	hypothetical protein, conserved	0	168.545	128.692	0.763548	#N/A
Tb927.10.8190	T-complex protein 1, theta subunit, (TCP-1-theta)	Translation	715.939	546.969	0.763988	0.635373
Tb927.11.740	eukaryotic translation initiation factor 5a, (eIF-5A)	Translation	971.579	742.37	0.764086	0.4099
Tb927.5.3410	Mitchondrial LSU ribosomal protein	Mitochondrial translation	46.5941	35.6074	0.764204	0.633947
Tb927.10.13850	hypothetical protein, conserved	0	96.2012	73.5227	0.764259	0.415368
Tb927.10.9160	hypothetical protein, conserved	0	139.757	106.822	0.764344	1.7788
Tb927.5.4320	zinc finger protein family member, putative (FIP1)	DNA synthesis, modification, repair	120.572	92.2056	0.764736	0.603935
Tb927.3.960	protein transport protein Sec61 gamma subunit, putative	Vesicular transport	80.4656	61.5436	0.764844	1.12774
Tb927.9.11350	hypothetical protein, conserved	0	75.9468	58.1368	0.765493	0.538374
Tb927.11.16070	TFIIH basal transcription factor subunit (p34)	RNA synthesis II	78.5005	60.1149	0.765791	0.813121
Tb927.11.2470	aminopeptidase, putative,metallo-peptidase, Clan MF, Family M17	Protease or peptidase	283.551	217.161	0.765862	1.42031
Tb927.11.9300	hypothetical protein, conserved	0	133.584	102.316	0.76593	1.07641
Tb927.11.13990	GDP-L-fucose synthetase, putative	Glycan synthesis & metabolism	76.0245	58.2467	0.766157	0.659378
Tb927.11.11890	hypothetical protein, conserved	0	230.082	176.388	0.766632	0.497972
Tb927.11.13170	hypothetical protein, conserved	0	34.2599	26.2659	0.766668	0.443683
Tb927.5.2810	hypothetical protein, conserved	0	36.122	27.6946	0.766698	0.344283
Tb927.9.7590	60S ribosomal protein L11	Ribosome	1109.59	850.951	0.766906	0.487217
Tb927.4.1050	hypothetical protein, conserved	0	100.431	77.0394	0.767087	0.327848
Tb927.9.11880	Mitchondrial SSU ribosomal protein	Mitochondrial translation	105.543	80.9958	0.76742	0.517387
Tb927.7.5740	hypothetical protein, conserved	0	151.362	116.164	0.767457	0.565005
Tb927.10.4280	Mitochondrial cytochrome bc1 complex component, putative	Mitochondrial electron transport	31.0714	23.8482	0.767529	1.84622
Tb927.3.5040	hypothetical protein, conserved	0	149.485	114.735	0.767533	0.523414
Tb927.3.1180	hypothetical protein, conserved	0	131.387	100.888	0.767867	1.03974
Tb927.4.3540	hypothetical protein, conserved	0	72.5389	55.719	0.768125	1.42733
Tb927.3.1290	cullin 4B, putative	Ubiquitin & proteasome	233.126	179.136	0.768408	0.805587
Tb927.11.11780	acyl-CoA dehydrogenase, putative	Lipids & fatty acids	108.253	83.1938	0.768513	0.650461
Tb927.7.2990	hypothetical protein, conserved	0	187.083	143.858	0.768955	0.63677
Tb927.11.16570	ATP-dependent DEAD/H RNA helicase, putative, no clear yeast homologue	RNA helicase	101.995	78.4681	0.769331	0.943182
Tb927.10.2070	hypothetical protein, conserved	0	41.1248	31.651	0.769634	0.458295
Tb927.8.2710	hypothetical protein, conserved	0	98.9348	76.1602	0.769803	0.739647
Tb927.10.2680	hypothetical protein, conserved	0	186.95	143.968	0.770089	0.920339
Tb927.10.2310	hypothetical protein, conserved	0	90.0494	69.3465	0.770094	0.960503
Tb927.10.8400	Vip36 lectin-like, ERGIC53 paralogue, ER quality control	Vesicular transport	124.98	96.2718	0.770296	0.454148
Tb927.6.3510	tRNA modification enzyme, putative	rRNA-tRNA processing	101.945	78.578	0.770785	0.790606
Tb927.4.1550	hypothetical protein, conserved	0	229.951	177.268	0.770893	1.91175
Tb927.7.5120	hypothetical protein, conserved	0	88.5013	68.2475	0.771147	0.550787
Tb927.10.16080	hypothetical protein, conserved	0	62.2576	48.026	0.771408	0.428084
Tb927.8.6660	paraflagellar rod component, putative (PFC1)	Cytoskeleton	479.155	369.701	0.77157	1.00718
Tb927.4.3650	hypothetical protein	0	39.7304	30.6619	0.77175	0.524017
Tb927.11.1630	Mitchondrial LSU ribosomal protein	Mitochondrial translation	133.905	103.415	0.772301	0.75897
Tb927.3.1360	cytosine-specific DNA methylase, putative	DNA synthesis, modification, repair	122.322	94.5134	0.772661	0.758601
Tb927.7.3390	hypothetical protein, conserved	0	75.366	58.2467	0.77285	0.787358
Tb927.8.6770	hypothetical protein, conserved	0	98.6849	76.2701	0.772865	1.01846
Tb927.10.11820	Mitchondrial SSU ribosomal protein	Mitochondrial translation	54.5943	42.2013	0.772999	0.634726
Tb927.10.4440	hypothetical protein, conserved,predicted SAP domain protein	0	102.066	78.9077	0.773107	0.484604
Tb927.3.5240	Mitchondrial SSU ribosomal protein	Mitochondrial translation	108.308	83.7433	0.773197	0.563731
Tb927.11.6590	aminopeptidase, putative,metallo-peptidase, Clan MF, Family M17	Protease or peptidase	560.183	433.223	0.77336	1.90117
Tb927.9.6320	hypothetical protein, conserved	0	78.7267	60.8842	0.773362	0.820833
Tb927.7.710	heat shock 70 kDa protein, putative (HSP70.4)	Chaperone	740.022	572.356	0.77343	0.817547
Tb927.10.8090	hypothetical protein, conserved	0	51.5492	39.8935	0.773891	0.615481
Tb927.11.1820	translation initiation factor eIF2B delta subunit, subunit GCD2	Translation	176.932	136.935	0.773939	0.728873
Tb927.11.8780	hypothetical protein, conserved	0	119.836	92.7551	0.774019	1.45674
Tb927.5.2570	translation initiation factor, putative (EIF3B)	Translation	400.857	310.356	0.77423	0.262005
Tb927.10.16180	hypothetical protein, conserved	0	39.8868	30.8817	0.774234	0.537395
Tb927.11.590	hypothetical protein, conserved	0	77.0603	59.6753	0.774398	0.753082
Tb927.7.4310	hypothetical protein, conserved	0	68.4025	52.9715	0.774408	1.04559
Tb927.8.2190	hypothetical protein, conserved	0	46.3973	35.9371	0.774552	0.427449
Tb927.11.6140	40S ribosomal protein S15A	Ribosome	660.258	511.581	0.774821	0.343739
Tb927.10.4500	mRNA capping methyltransferase, putative	RNA processing	107.481	83.3037	0.775055	0.565683
Tb927.9.9000	isopentenyl-diphosphate delta-isomerase, type II	Prenylation	154.813	120.01	0.775195	0.529378
Tb927.10.7050	chromatin assembly factor 1 subunit B, putative	Chromatin	71.293	55.2794	0.775383	0.617013
Tb927.6.4440	RBP42 (binds energy metabolism RNA CDSs)	RNA binding	448.107	347.502	0.775488	1.34739
Tb927.6.4200	Mitchondrial LSU ribosomal protein	Mitochondrial translation	90.967	70.5554	0.775615	0.577228
Tb927.11.10130	hypothetical protein, conserved	0	51.2927	39.7836	0.775619	0.797535
Tb927.7.4960	hypothetical protein, conserved	0	87.7017	68.0277	0.775671	0.614056
Tb927.8.1800	hypothetical protein, conserved	0	128.233	99.5688	0.776466	0.664507
Tb927.1.1100	hypothetical protein, conserved	0	163.869	127.263	0.776619	#N/A
Tb927.10.7380	Mitchondrial LSU ribosomal protein	Mitochondrial translation	89.973	69.896	0.776855	0.746144
Tb927.7.6310	polo-like protein kinase,protein kinase (PLK)	Protein kinase	121.233	94.1837	0.776879	0.612676
Tb927.7.630	hypothetical protein, conserved	0	63.3659	49.2349	0.776994	0.524093
Tb927.10.3610	hypothetical protein, conserved	0	62.2259	48.3557	0.7771	0.889148
Tb927.1.1730	hypothetical protein, conserved	0	185.096	143.858	0.777209	0.975472
Tb927.8.2420	hypothetical protein, conserved	0	66.5935	51.7626	0.777291	#N/A
Tb927.11.16750	hypothetical protein, conserved	0	88.92	69.1267	0.777403	0.607374
Tb927.10.2810	hypothetical protein, conserved	0	169.478	131.769	0.777501	0.65343
Tb927.9.9220	hypothetical protein, conserved	0	127.304	99.0193	0.777817	0.981742
Tb927.9.1920	hypothetical protein, conserved	0	41.676	32.4203	0.777913	0.666868
Tb927.11.3990	hypothetical protein, conserved	0	103.695	80.6661	0.777914	1.21761
Tb927.10.5060	hypothetical protein, conserved	0	60.2995	46.927	0.778232	0.400077
Tb927.7.1780	Adenine phosphoribosyltransferase, putative	Nucleotides-Purines	213.554	166.278	0.778621	0.524679
Tb927.9.1440	hypothetical protein, conserved	0	785.62	611.92	0.7789	0.625236
Tb927.10.11380	hypothetical protein, conserved	0	63.6322	49.5646	0.778923	0.908486
Tb927.10.11660	hypothetical protein, conserved	0	95.915	74.7316	0.779143	0.482396
Tb927.11.16390	cyclin dependent kinases regulatory subunit, putative (CKS1)	Cell cycle	36.7901	28.6837	0.779659	1.57227
Tb927.11.1010	chaperone protein DNAj, putative	Chaperone	91.4348	71.3247	0.780061	0.621102
Tb927.7.4010	hypothetical protein, conserved	0	24.6548	19.2324	0.780066	0.801612
Tb927.7.250	ZC3H16	RNA binding	135.695	105.943	0.780745	0.758478
Tb927.10.2890	enolase	Glucose & glycerol	3543.3	2766.5	0.780769	0.728151
Tb927.9.4620	ubiquitin-activating enzyme e1, putative	Ubiquitin & proteasome	119.076	92.9748	0.780804	1.28236
Tb927.11.4130	ubiquitin-like protein, putative	Ubiquitin & proteasome	247.155	193.093	0.781263	0.567753
Tb927.10.3710	proteasome activator protein PA26	Ubiquitin & proteasome	193.376	151.112	0.78144	0.697399
Tb927.5.2970	suppressive immunomodulating factor (TSIF)	0	142.458	111.328	0.781479	0.84264
Tb927.11.14090	hypothetical protein, conserved	0	446.645	349.15	0.781717	0.60672
Tb927.8.1620	MSP-B, putative	Membrane protein	576.189	450.697	0.782204	1.183
Tb927.4.2870	hypothetical protein, conserved	0	65.7522	51.4329	0.782223	0.215214
Tb927.11.14990	hypothetical protein, conserved	0	121.079	94.7332	0.782406	0.967219
Tb927.7.5210	hypothetical protein, conserved	0	416.788	326.181	0.782606	0.466891
Tb927.6.1410	hypothetical protein, conserved	Mitochondrial pathway	65.0084	50.8834	0.782721	0.939847
Tb927.10.6030	20S proteasome subunit alpha-6, (putative) (TbPSA6)	Ubiquitin & proteasome	166.938	130.67	0.782746	0.512961
Tb927.1.1140	hypothetical protein, conserved	0	76.9405	60.2248	0.782746	0.662966
Tb927.4.900	hypothetical protein, conserved	0	57.6939	45.1686	0.782902	0.66077
Tb927.11.16330	hypothetical protein, conserved	0	195.936	153.419	0.783008	#N/A
Tb927.3.3030	hypothetical protein, conserved	0	143.572	112.427	0.783068	0.617303
Tb927.7.4540	hypothetical protein, conserved	0	47.7092	37.3658	0.783199	0.90823
Tb927.3.3720	Golgi vesicular membrane trafficking protein, putative	Vesicular transport	26.3757	20.6611	0.783337	0.763037
Tb927.11.5160	hypothetical protein, conserved	0	172.123	134.847	0.783433	1.16819
Tb927.7.3110	transporter protein, putative	Transporter	81.2184	63.6317	0.783464	0.549521
Tb927.10.5430	hypothetical protein, conserved	0	82.8679	64.9505	0.783784	1.71117
Tb927.10.4730	ribonuclease HII, putative	DNA synthesis, modification, repair	67.8491	53.1913	0.783964	0.758759
Tb927.8.4630	hypothetical protein, conserved	0	59.4324	46.5973	0.784039	0.774538
Tb927.7.800	MRB complex protein mitochondrial RNA binding complex 1 subunit	Mitochondrial RNA	108.346	84.9522	0.784081	0.397648
Tb927.11.16700	hypothetical protein, conserved	0	271.335	212.765	0.784141	0.86513
Tb927.11.12190	hypothetical protein, conserved	0	99.6108	78.1384	0.784437	0.508815
Tb927.4.3130	Spef1,flagellar component	Cytoskeleton	84.3339	66.1594	0.784494	0.324
Tb927.10.7990	replication factor C, subunit 5, putative,ATPase, putative	DNA synthesis, modification, repair	157.872	123.857	0.784539	0.709598
Tb927.11.15540	hypothetical protein, conserved	0	23.1025	18.1334	0.78491	1.19924
Tb927.11.11030	exosome-associated protein 4 (EAP4)	RNA degradation	59.0675	46.3775	0.785161	0.545129
Tb927.11.10320	hypothetical protein, conserved	0	70.3843	55.2794	0.785394	0.700508
Tb927.3.4550	KRIPP6/TbPPR6 Kinetoplast ribosomal PPR-repeat containing protein	Mitochondrial translation	85.349	67.0386	0.785464	0.885482
Tb927.7.7050	hypothetical protein, conserved	0	183.431	144.188	0.786062	0.636822
Tb927.7.4590	chaperone protein DNAj, putative	Chaperone	95.1681	74.8415	0.786413	1.00627
Tb927.8.2650	metallo-beta-lactamase-like protein, putative	Enzyme	136.353	107.262	0.78665	0.571368
Tb927.10.14660	hypothetical protein, conserved	0	109.376	86.0512	0.786749	0.502005
Tb927.1.1720	hypothetical protein, conserved	0	77.1031	60.6644	0.786797	1.12233
Tb927.10.6850	kinetoplast poly(A) polymerase complex 1 subunit	Mitochondrial RNA	89.4828	70.4455	0.787252	1.63975
Tb927.10.2410	MSP-C, putative	Membrane protein	287.587	226.503	0.787595	#N/A
Tb927.11.4590	hypothetical protein, conserved	0	46.1768	36.3767	0.78777	0.355503
Tb927.10.1960	hypothetical protein, conserved	0	136.239	107.372	0.788113	0.619236
Tb927.4.4710	hypothetical protein, conserved	0	165.38	130.341	0.788128	0.837057
Tb927.10.1880	hypothetical protein, conserved	0	50.4674	39.7836	0.788301	0.47098
Tb927.3.4840	ubiquitin hydrolase, putative,cysteine peptidase, Clan CA, family C19, putative	Ubiquitin & proteasome	305.707	241.119	0.788726	0.823214
Tb927.9.10890	hypothetical protein, conserved	0	140.589	110.888	0.78874	0.579921
Tb927.6.2630	hypothetical protein, conserved	0	98.9012	78.0285	0.788954	0.561732
Tb927.11.280	hypothetical protein, conserved	0	96.515	76.1602	0.789103	0.694331
Tb927.2.2550	hypothetical protein, conserved	0	64.3182	50.7735	0.789411	#N/A
Tb927.8.3790	paraflagellar rod component, putative (PFC2)	Cytoskeleton	106.762	84.2928	0.789543	0.873566
Tb927.8.1600	lysyl-tRNA synthetase, putative	Translation tRNA	566.242	447.18	0.789733	0.687095
Tb927.6.3220	hypothetical protein, conserved	0	194.096	153.31	0.789865	0.594217
Tb927.7.2250	carnitine O-palmitoyltransferase II, putative	Lipids & fatty acids	162.926	128.692	0.78988	0.518144
Tb927.6.4490	hypothetical protein, conserved	0	69.5545	54.9497	0.790023	1.142
Tb927.7.6250	hypothetical protein, conserved	0	72.4669	57.2576	0.790121	#N/A
Tb927.6.2470	hypothetical protein, conserved	0	76.3604	60.3347	0.790132	1.19598
Tb927.11.3460	hypothetical protein, conserved	0	71.3469	56.3784	0.790201	0.417118
Tb927.9.14410	RNA 3'-terminal phosphate cyclase-like protein	RNA processing	41.583	32.8599	0.790225	0.688543
Tb927.11.15250	hypothetical protein, conserved	0	117.356	92.7551	0.790372	1.09755
Tb927.10.4310	prohibitin 2, putative (PHB2)	Cell cycle	127.783	100.998	0.790381	0.675257
Tb927.11.15640	mitochondrial RNA binding complex 1 subunit, NUDIX hydrolase	Mitochondrial RNA	63.1053	49.8943	0.790652	1.00386
Tb927.11.2030	hypothetical protein, conserved	0	135.204	106.932	0.790893	0.869565
Tb927.11.13540	hypothetical protein, conserved	0	65.1697	51.5428	0.790901	#N/A
Tb927.4.4630	hypothetical protein, conserved	0	16.2563	12.8582	0.790967	0.25235
Tb927.9.13580	hypothetical protein, conserved	Mitochondrial pathway	79.18	62.6426	0.791142	0.833171
Tb927.7.3240	Mitchondrial SSU ribosomal protein	Mitochondrial translation	59.8614	47.3666	0.791272	0.313258
Tb927.2.4210	glycosomal phosphoenolpyruvate carboxykinase (PEPCK)	Glucose & glycerol	358.141	283.43	0.791392	0.614909
Tb927.1.3910	hypothetical protein, conserved	0	223.14	176.608	0.791469	1.07188
Tb927.10.2280	hypothetical protein, conserved	0	112.237	88.9086	0.792148	#N/A
Tb927.3.5280	spliceosome-associated protein 49, SF3b(SAP)49 (DRBD1)	RNA processing	81.2954	64.401	0.792185	0.58536
Tb927.7.5030	hypothetical protein, conserved	0	70.0528	55.4992	0.792248	0.704204
Tb927.10.1550	proteasome regulatory non-ATP-ase subunit 5,19S proteasome regulatory subunit (RPN5)	Ubiquitin & proteasome	189.757	150.342	0.792287	0.562659
Tb927.8.6240	TbSAXO microtubule stabilizing	Cytoskeleton	348.625	276.287	0.792506	0.935833
Tb927.11.2640	ras-like small GTPase, putative (TbNST)	Signalling	60.7302	48.1359	0.792619	0.796892
Tb927.11.2700	hypothetical protein, conserved	0	127.838	101.327	0.792624	0.789723
Tb927.8.2210	pteridine reductase (PTR1)	Folate	115.219	91.3264	0.792633	0.672677
Tb927.11.14830	hypothetical protein, conserved	0	65.0257	51.5428	0.792653	0.633183
Tb927.11.9640	glycyl-tRNA synthetase, putative	Translation tRNA	387.365	307.059	0.792685	0.507602
Tb927.11.14880	paraflagellar rod component, putative (PFC9)	Cytoskeleton	339.605	269.253	0.792842	0.852914
Tb927.3.4280	mismatch repair protein MSH5, putative	DNA synthesis, modification, repair	160.93	127.593	0.792849	#N/A
Tb927.11.12990	hypothetical protein	0	29.3851	23.2987	0.792874	0.743466
Tb927.4.340	hypothetical protein, conserved	0	29.0838	23.0789	0.793531	0.681277
Tb927.5.1350	hypothetical protein, conserved	0	92.7891	73.6326	0.793548	0.778722
Tb927.10.1850	hypothetical protein, conserved	0	106.589	84.6225	0.793914	0.898305
Tb927.9.9170	hypothetical protein, conserved	0	55.7844	44.2894	0.793939	0.766593
Tb927.10.4710	proteasome beta 2 subunit, putative,20S proteasome subunit (PSB4)	Ubiquitin & proteasome	144.101	114.515	0.794684	0.513871
Tb927.9.13490	aminopeptidase P, putative,metallo-peptidase, Clan MG, Family M24	Protease or peptidase	151.42	120.34	0.794742	0.649578
Tb927.11.10990	translation initiation factor 2 subunit, putative	Translation	150.098	119.351	0.795153	0.673804
Tb927.11.8910	NADH dehydrogenase subunit NB6M, putative	Mitochondrial electron transport	54.8353	43.63	0.795656	0.561895
Tb927.10.12250	hypothetical protein, conserved	0	104.804	83.4136	0.795903	0.749633
Tb927.8.5880	eukaryotic translation initiation factor 1A, putative	Translation	199.069	158.475	0.796079	0.395
Tb927.6.1450	hypothetical protein, conserved	0	72.8833	58.0269	0.796161	1.62393
Tb927.11.12250	DNA replication licensing factor MCM4, putative	DNA synthesis, modification, repair	112.299	89.4581	0.796605	1.2781
Tb927.8.5400	hypothetical protein, conserved	0	152.158	121.219	0.796666	0.313553
Tb927.8.2180	hypothetical protein, conserved	0	32.1349	25.6065	0.796845	0.25553
Tb927.11.960	ATPase, putative,cell division control protein 48 homolog, putative	Enzyme	95.3955	76.0503	0.797211	0.596941
Tb927.10.15270	methionine aminopeptidase, putative,metallo- peptidase, Clan MG, Family M24	Protease or peptidase	140.319	111.878	0.797307	0.766552
Tb927.7.3120	small nuclear ribonucleoprotein SmD1	RNA processing	96.8904	77.2592	0.797388	0.572287
Tb927.8.7120	Squalene synthase	Sterols	85.7223	68.3574	0.797428	0.454221
Tb927.5.2670	hypothetical protein, conserved	0	25.8993	20.6611	0.797747	0.461281
Tb927.11.13950	hypothetical protein, conserved	0	56.8951	45.3884	0.797757	0.446865
Tb927.11.13430	hypothetical protein	0	16.1144	12.8582	0.797933	#N/A
Tb927.11.3020	hypothetical protein, conserved	0	142.401	113.636	0.797999	0.677704
Tb927.10.7760	hypothetical protein, conserved	0	59.0669	47.1468	0.798194	0.637893
Tb927.10.7390	U2 splicing factor, putatiive SF3b(SAP)14b	RNA processing	37.174	29.6728	0.798214	0.908566
Tb927.4.2490	hypothetical protein, conserved	0	54.7808	43.7399	0.798455	0.743001
Tb927.4.1190	hypothetical protein, conserved	0	75.5549	60.3347	0.798555	0.414024
Tb927.2.2230	hypothetical protein, conserved	0	118.205	94.4035	0.798646	0.743344
Tb927.11.2370	MEX67	Nucleo-cytoplasmic transport	214.858	171.663	0.798958	0.501766
Tb927.11.16920	hypothetical protein, conserved	0	111.387	89.0185	0.799182	0.754063
Tb927.10.9100	hypothetical protein, conserved	0	138.049	110.339	0.799273	0.620176
Tb927.4.3700	hypothetical protein, conserved	0	178.747	142.869	0.799281	0.781077
Tb927.11.10340	phosphoglycerate mutase family member 5, putative	Glucose & glycerol	97.2083	77.6988	0.799302	0.735564
Tb927.9.10150	hypothetical protein, conserved	0	130.863	104.624	0.799494	1.3474
Tb927.8.3590	hypothetical protein, conserved	0	187.325	149.903	0.800229	0.769111
Tb927.10.14180	protein transport protein Sec13, putative	Vesicular transport	259.287	207.49	0.800232	1.02221
Tb927.11.9260	hypothetical protein, conserved	0	69.4846	55.6091	0.800308	1.08986
Tb927.4.1270	ruvB-like DNA helicase, putative	DNA synthesis, modification, repair	261.29	209.138	0.800408	0.730807
Tb927.7.2600	class I transcription factor A, subunit 7 (CITFA-7)	RNA synthesis I	60.5449	48.4656	0.800491	1.42969
Tb927.7.7210	hypothetical protein, conserved	0	111.015	88.9086	0.800866	0.69368
Tb927.11.10270	golgi SNARE protein-like,GOLGI SNAP receptor complex member, putative	Vesicular transport	48.0219	38.4648	0.800984	0.538405
Tb927.7.1620	hypothetical protein, conserved	0	39.5078	31.651	0.801133	#N/A
Tb927.7.6350	NADH-ubiquinone oxidoreductase, mitochondrial, putative	Mitochondrial electron transport	92.1693	73.8524	0.801269	0.882557
Tb927.4.3810	DNA-directed RNA polymerase II subunit 2, p(RPB2)	RNA synthesis II	397.204	318.378	0.80155	0.693943
Tb927.11.11050	hypothetical protein, conserved	0	45.5005	36.4866	0.801894	0.57562
Tb927.10.6320	hypothetical protein, conserved	0	111.831	89.6779	0.801904	0.847476
Tb927.7.2520	hypothetical protein, conserved	0	57.4049	46.0478	0.802158	1.16793
Tb927.10.12880	hypothetical protein, conserved	0	85.6904	68.797	0.802855	1.03378
Tb927.4.3680	protein phosphatase 2C, putative	Protein phosphatase	71.5787	57.4774	0.802996	0.675348
Tb927.7.3530	hypothetical protein, conserved	0	197.488	158.585	0.803012	0.880925
Tb927.10.3030	19S proteasome regulatory subunit, (RPN11)	Ubiquitin & proteasome	250.177	200.896	0.803016	0.556511
Tb927.11.13860	hypothetical protein, conserved	0	49.9472	40.1133	0.803113	0.297423
Tb927.10.7070	small nuclear RNA-activating protein (SNAP3)	RNA processing	69.7886	56.0487	0.803121	0.74871
Tb927.6.660	hypothetical protein, conserved	0	212.716	171.003	0.803906	1.46121
Tb927.10.11370	hypothetical protein, conserved	0	46.3434	37.2559	0.803909	0.386307
Tb927.5.1180	hypothetical protein, conserved	0	182.605	146.826	0.80406	1.26267
Tb927.11.4540	nucleoporin 48 (TbNup48)	Nucleo-cytoplasmic transport	97.7257	78.578	0.804067	1.03646
Tb927.11.2910	phosphoglycerate mutase, putative (iPGAM)	Glucose & glycerol	81.3018	65.3901	0.804289	0.848025
Tb927.7.3130	hypothetical protein, conserved	0	145.629	117.153	0.804461	#N/A
Tb927.5.3470	hypothetical protein, conserved	0	96.1631	77.3691	0.804562	0.749413
Tb927.2.5220	hypothetical protein, conserved	0	115.55	92.9748	0.804626	0.769644
Tb927.8.4850	hypothetical protein, conserved	0	49.8531	40.1133	0.804628	#N/A
Tb927.7.4460	hypothetical protein, conserved	0	240.341	193.423	0.804786	0.769349
Tb927.9.11540	hypothetical protein, conserved	0	434.381	349.7	0.805053	1.22916
Tb927.3.4530	hypothetical protein, conserved	0	48.1762	38.7945	0.805262	0.657955
Tb927.7.3940	mitochondrial carrier protein, MCP16	Mitochondrial transport	235.234	189.466	0.805438	0.510302
Tb927.11.14800	hypothetical protein, conserved	0	92.9027	74.8415	0.805589	1.19888
Tb927.11.9950	hypothetical protein, conserved	0	171.572	138.253	0.805803	0.458045
Tb927.11.14500	hypothetical protein, conserved	0	66.0096	53.1913	0.805812	0.44188
Tb927.2.4580	hypothetical protein, conserved	0	163.234	131.55	0.805895	0.634658
Tb927.8.1010	chaperone protein DNAj, putative	Chaperone	67.3644	54.2903	0.80592	1.04825
Tb927.3.2080	hypothetical protein, conserved	0	59.715	48.1359	0.806094	0.775632
Tb927.4.3070	hypothetical protein, conserved	0	110.977	89.4581	0.806097	0.810365
Tb927.11.12590	hypothetical protein, conserved	0	163.226	131.659	0.80661	0.639747
Tb927.11.5130	hypothetical protein, conserved	0	94.8179	76.4899	0.806703	#N/A
Tb927.10.920	hypothetical protein, conserved	0	54.3476	43.8498	0.806841	0.415999
Tb927.9.1700	hypothetical protein, conserved	0	143.564	115.834	0.806847	0.352741
Tb927.7.910	hypothetical protein, conserved	0	155.395	125.395	0.806942	0.801805
Tb927.10.6360	hypothetical protein, conserved	0	148.381	119.79	0.807315	0.536426
Tb927.1.4800	hypothetical protein, conserved	0	61.5251	49.6745	0.807387	1.3
Tb927.10.15940	cation transporter, putative	Ion channel or pump	85.1981	68.797	0.807494	0.564832
Tb927.10.10610	protein tyrosine phosphatase, putative	Protein phosphatase	93.2011	75.2811	0.807727	0.484912
Tb927.4.530	hypothetical protein, conserved	0	95.2381	76.9295	0.80776	0.963544
Tb927.3.4680	RAB GDP dissociation inhibitor alpha, putative	Signalling	376.59	304.201	0.807779	0.503311
Tb927.1.2820	pteridine transporter, putative	Folate	378.625	306.18	0.808661	0.873561
Tb927.8.6780	hypothetical protein, conserved	0	101.646	82.2047	0.808737	0.823278
Tb927.9.11280	Mitchondrial SSU ribosomal S17, putative	Mitochondrial translation	88.439	71.5445	0.808969	0.562364
Tb927.1.1160	TbPPR3	Mitochondrial translation	75.5306	61.104	0.808997	0.957401
Tb927.11.10740	vacuolar sorting-associated protein-like, putative	Lysosome	75.2198	60.8842	0.809418	0.504741
Tb927.11.3480	hypothetical protein, conserved	0	167.93	135.945	0.809538	1.10913
Tb927.8.3750	nucleolar protein, putative	rRNA-tRNA processing	342.029	276.946	0.809715	0.721448
Tb927.6.2000	spliceosome-associated protein, SF3b(SAP)145	RNA processing	86.4571	70.0059	0.809719	1.16441
Tb927.4.4340	hypothetical protein, conserved	0	72.4575	58.6863	0.80994	0.584204
Tb927.9.4910	protein kinase, putative	Protein kinase	114.375	92.6452	0.810014	0.968958
Tb927.5.1240	hypothetical protein, conserved	0	63.6278	51.5428	0.810067	0.719056
Tb927.1.3860	hypothetical protein, conserved	0	200.333	162.431	0.810805	0.827922
Tb927.11.4530	N-acetyltransferase subunit ARD1 (ARD1)	Enzyme	113.445	91.9858	0.810843	0.88438
Tb927.4.3900	hypothetical protein, conserved	0	91.3377	74.0722	0.81097	0.71747
Tb927.7.4330	hypothetical protein, conserved	0	156.768	127.154	0.811091	0.579221
Tb927.7.7070	hypothetical protein, conserved	0	158.789	128.802	0.811153	0.758843
Tb927.8.5860	Mitchondrial LSU ribosomal protein 50S ribosomal protein L17, putative	Mitochondrial translation	47.5478	38.5747	0.811282	0.52176
Tb927.11.10140	hypothetical protein, conserved	Mitochondrial electron transport	46.1808	37.4757	0.811499	0.62663
Tb927.4.4320	divalent cation tolerance protein, putative	0	32.889	26.7055	0.811989	0.299477
Tb927.9.4300	PRP3, putative (TbPRP3)	RNA processing	81.9999	66.599	0.812184	1.33241
Tb927.10.11690	hypothetical protein, conserved	0	91.1608	74.0722	0.812544	0.613381
Tb927.11.7180	hypothetical protein, conserved	0	210.879	171.443	0.812991	0.712618
Tb927.11.9970	hypothetical protein, conserved	0	53.923	43.8498	0.813193	1.15821
Tb927.2.5260	hypothetical protein, conserved	0	46.6184	37.9153	0.813311	0.359944
Tb927.10.3010	hypothetical protein, conserved	0	523.114	425.53	0.813457	1.3692
Tb927.4.4300	NADH-ubiquinone oxidoreductase complex I subunit, putative	Mitochondrial pathway	69.2929	56.3784	0.813624	0.469995
Tb927.11.4560	hypothetical protein, conserved	0	82.7918	67.3683	0.813708	2.07039
Tb927.8.1470	hypothetical protein, conserved	0	74.6845	60.7743	0.813748	1.08963
Tb927.10.6670	dynein light chain, putative	Cytoskeleton	162.064	131.879	0.81375	0.356571
Tb927.11.1990	arginyl-tRNA synthetase, putative	Translation tRNA	375.324	305.52	0.814017	0.513129
Tb927.5.560	hypothetical protein, conserved	0	91.7821	74.7316	0.814228	0.732387
Tb927.2.5660	adenylate kinase, putative (ADKA)	Nucleotides-Purines	126.197	102.756	0.814249	0.435278
Tb927.11.8830	hypothetical protein	0	149.136	121.439	0.814281	0.637817
Tb927.10.12700	pyruvate dehydrogenase E1 alpha subunit, putative	Citric acid cycle	259.985	211.776	0.81457	0.806808
Tb927.7.1550	KRET2	Mitochondrial RNA	113.054	92.0957	0.814613	0.845098
Tb927.10.2750	deoxyhypusine synthase	Amino acid metabolism	97.9191	79.7869	0.814825	0.762999
Tb927.7.7230	nitroreductase (NTR)	Enzyme	57.8605	47.1468	0.814836	0.97713
Tb927.8.880	hypothetical protein	0	88.4379	72.094	0.815193	0.747312
Tb927.11.16250	hypothetical protein, conserved	0	126.31	102.976	0.815259	0.765886
Tb927.10.7510	chromatin binding protein, putative	Chromatin	75.0727	61.2139	0.815396	1.10372
Tb927.7.6090	hypothetical protein, conserved	0	701.521	572.136	0.815566	0.497368
Tb927.11.14300	dynein intermediate chain IC70, putative	Cytoskeleton	399.53	325.852	0.815588	1.08226
Tb927.10.11880	hypothetical protein, conserved	0	172.724	140.891	0.815701	0.80567
Tb927.7.3140	hypothetical protein, conserved	0	58.3338	47.5864	0.815761	0.592522
Tb927.10.13830	chaperone protein DNAj, putative	Chaperone	98.3214	80.2265	0.815962	0.349369
Tb927.7.1530	hypothetical protein, conserved	0	93.4674	76.2701	0.816008	0.783488
Tb927.11.15710	hypothetical protein, conserved	0	65.3151	53.3012	0.816062	0.951662
Tb927.8.2470	hypothetical protein, conserved	0	48.0631	39.2341	0.816303	1.01291
Tb927.11.6930	hypothetical protein, conserved	0	45.6305	37.2559	0.816469	0.389386
Tb927.8.4270	hypothetical protein, conserved	0	195.66	159.794	0.816692	0.664657
Tb927.4.4090	hypothetical protein, conserved	0	42.2536	34.5084	0.816697	0.751896
Tb927.7.5490	arginine N-methyltransferase, type III (PRMT7)	Arginine methylation	125.654	102.646	0.816895	2.08095
Tb927.8.7200	hypothetical protein, conserved	0	185.812	151.881	0.81739	0.914521
Tb927.11.8020	hypothetical protein, conserved	0	32.8041	26.8154	0.817442	0.794885
Tb927.1.2580	exosome complex PH subunit (TbEAP1)	RNA degradation	125.162	102.316	0.817473	0.644254
Tb927.10.10150	hypothetical protein, conserved	0	111.715	91.3264	0.817492	1.01538
Tb927.11.14110	TFIIH basal transcription factor subunit (TSP2)	RNA synthesis II	87.7809	71.7643	0.817538	1.11304
Tb927.2.4780	hypothetical protein, conserved	0	176.296	144.188	0.817873	0.587833
Tb927.10.12460	hypothetical protein, conserved	0	69.0663	56.4883	0.817885	1.2616
Tb927.6.1260	proteasome beta-1 subunit, putative (TbPSB1)	Ubiquitin & proteasome	185.149	151.441	0.817942	0.429247
Tb927.10.3320	hypothetical protein, conserved	0	71.065	58.1368	0.818079	0.887716
Tb927.7.1590	mitotic cyclin,cyclin CycB3 (CYC8)	Cell cycle	90.1191	73.7425	0.818278	0.801433
Tb927.11.16080	hypothetical protein, conserved	0	119.909	98.1401	0.818457	1.81683
Tb927.8.5540	hypothetical protein, conserved	0	54.2397	44.3993	0.818576	0.55487
Tb927.11.12360	ankyrin repeat protein, putative	Cytoskeleton	31.9411	26.156	0.818885	0.624599
Tb927.8.2140	hypothetical protein, conserved	0	43.3385	35.4975	0.819076	0.438116
Tb927.10.15870	RNA binding protein, putative, SWAP domain	RNA binding	64.9063	53.1913	0.819508	0.586995
Tb927.6.3740	heat shock 70 kDa protein, mitochondrial precursor, putative	Mitochondrial biogenesis	3092.62	2534.83	0.819639	0.633566
Tb927.10.10320	dynein light chain, putative,dynein Tctex1 family, putative	Cytoskeleton	62.8767	51.5428	0.819744	0.717173
Tb927.3.4240	thioredoxin, putative	Redox pathways	34.9905	28.6837	0.819758	0.966906
Tb927.6.1240	hypothetical protein, conserved	0	34.9876	28.6837	0.819825	0.279508
Tb927.1.3940	hypothetical protein, conserved	0	197.819	162.211	0.819998	1.15755
Tb927.2.4850	hypothetical protein, conserved	0	186.001	152.54	0.820106	0.563483
Tb927.3.2330	hypothetical protein, conserved	0	111.21	91.2165	0.820218	0.709938
Tb927.3.1210	protein transport protein Sec24 (SEC24.1)	Vesicular transport	281.91	231.228	0.82022	0.841379
Tb927.10.9050	hypothetical protein, conserved	0	119.651	98.1401	0.820222	0.50208
Tb927.11.7110	hypothetical protein, conserved	0	86.0124	70.5554	0.820293	0.867137
Tb927.10.4850	hypothetical protein, conserved	0	176.961	145.177	0.820392	0.521988
Tb927.10.7950	hypothetical protein	0	20.8924	17.1443	0.820598	0.654097
Tb927.11.2660	Golgi reassembly stacking protein (GRASP homologue), putative	Vesicular transport	144.504	118.581	0.820611	0.821922
Tb927.8.5660	hypothetical protein, conserved	0	59.5892	48.9052	0.820706	0.26669
Tb927.5.3340	hypothetical protein, conserved	0	29.8564	24.5076	0.820848	0.524087
Tb927.3.3450	ADP-ribosylation factor-like protein 3A, putative	Vesicular transport	411.806	338.05	0.820897	0.874927
Tb927.11.12830	acyl-CoA binding protein, putative	Lipids & fatty acids	142.304	116.823	0.820942	0.374624
Tb927.8.1140	hypothetical protein, conserved	0	69.0745	56.7081	0.82097	0.99092
Tb927.3.3230	hypothetical protein, conserved	0	94.497	77.5889	0.821073	0.89147
Tb927.8.4920	hypothetical protein, conserved	0	88.7197	72.8633	0.821275	0.916696
Tb927.11.4630	hypothetical protein, conserved	0	60.2017	49.4547	0.821484	0.473908
Tb927.9.5630	KREPB7	Mitochondrial RNA	76.6555	62.9723	0.821497	0.703864
Tb927.9.5330	hypothetical protein, conserved	0	88.1365	72.4237	0.821722	0.561117
Tb927.3.4740	hypothetical protein, conserved	0	100.265	82.4245	0.822064	0.773417
Tb927.6.850	NOT complex subunit NOT2	RNA degradation	83.8179	68.9069	0.822102	0.978322
Tb927.11.10630	hypothetical protein, conserved	0	128.46	105.613	0.822147	1.02853
Tb927.2.2440	proteasome regulatory non-ATPase subunit 6 (RPN6)	Ubiquitin & proteasome	237.781	195.511	0.822232	0.60147
Tb927.10.14700	hypothetical protein, conserved	0	318.61	262	0.822323	1.2154
Tb927.3.2120	hypothetical protein, conserved	0	64.4096	52.9715	0.822417	0.52103
Tb927.11.15130	chaperone protein DNAj, putative	Chaperone	151.001	124.186	0.822421	0.709934
Tb927.9.1400	Monooxygenase, putative	Enzyme	130.823	107.591	0.822421	0.541461
Tb927.10.2990	hypothetical protein, conserved	0	429.58	353.326	0.822492	1.26264
Tb927.10.13310	DNA-directed RNA polymerase II, putative,(RPB5z)	RNA synthesis II	66.2615	54.5101	0.822651	1.46981
Tb927.9.13470	hypothetical protein, conserved	0	136.92	112.647	0.822721	0.734406
Tb927.7.6620	hypothetical protein, conserved	0	162.858	134.077	0.823275	0.891426
Tb927.7.4760	hypothetical protein, conserved	0	158.026	130.121	0.823414	1.66857
Tb927.3.1590	MRB complex protein mitochondrial RNA binding complex 1 subunit	Mitochondrial RNA	214.314	176.608	0.824062	1.12419
Tb927.10.12180	hypothetical protein, conserved	0	91.746	75.6108	0.824132	#N/A
Tb927.5.1560	ATP-dependent DEAD/H RNA helicase, putative, no clear yeast homologue	RNA helicase	97.7332	80.5562	0.824246	1.06095
Tb927.10.7750	hypothetical protein, conserved	0	52.1288	42.9706	0.824317	0.601207
Tb927.11.16610	hypothetical protein, conserved	0	136.642	112.647	0.824395	0.899734
Tb927.11.4900	guanine nucleotide-binding beta subunit-like protein,G-protein (beta)-like protein,beta transducin-like protein	Signalling	318.993	262.989	0.824435	0.577637
Tb927.9.9320	protein kinase, putative	Protein kinase	148.886	122.758	0.824507	0.736635
Tb927.1.1150	zeta tubulin	Cytoskeleton	81.3033	67.0386	0.824549	0.578678
Tb927.11.16510	hypothetical protein, conserved	0	97.1487	80.1166	0.82468	1.58753
Tb927.10.3280	60S ribosomal protein L38	Ribosome	607.111	501.141	0.825452	0.284043
Tb927.10.10180	hypothetical protein, conserved	0	52.4558	43.3003	0.825463	0.79295
Tb927.9.5150	SNU13 homologue. mRNA splciing and ribosome biogenesis	RNA processing	229.896	189.796	0.825573	0.699043
Tb927.4.330	hypothetical protein, conserved	0	63.0924	52.0923	0.825651	0.441977
Tb927.8.1300	hypothetical protein, conserved	0	106.064	87.5898	0.825821	#N/A
Tb927.8.4550	Mitchondrial SSU ribosomal protein	Mitochondrial translation	55.6252	45.9379	0.825847	0.521017
Tb927.10.12200	hypothetical protein, conserved	0	49.632	40.9925	0.825928	0.801525
Tb927.8.4160	hypothetical protein, conserved	0	227.342	187.818	0.826146	1.20736
Tb927.9.2700	hypothetical protein, conserved	0	74.7394	61.7634	0.826384	#N/A
Tb927.7.6660	chaperone protein DNAj, putative	Chaperone	37.4796	30.9916	0.826893	0.488792
Tb927.11.15940	hypothetical protein, conserved	0	177.629	146.935	0.827203	0.787654
Tb927.11.1260	copper-transporting ATPase-like protein, putative	Ion channel or pump	310.692	257.055	0.827362	0.477456
Tb927.11.13420	hypothetical protein, conserved	0	61.6257	50.9933	0.827468	0.522596
Tb927.6.750	kinetoplastid-specific phospho-protein phosphatase, putative	Protein phosphatase	125.855	104.185	0.827812	0.894659
Tb927.4.2270	hypothetical protein, conserved	0	56.8143	47.0369	0.827907	0.821993
Tb927.6.2430	hypothetical protein, conserved (ATG5)	Lysosome	72.0612	59.6753	0.82812	0.529166
Tb927.9.15080	hypothetical protein, conserved	0	24.6834	20.4413	0.828138	3.93619
Tb927.10.13180	hypothetical protein, conserved	0	240.426	199.138	0.828269	0.904644
Tb927.8.940	hypothetical protein, conserved	0	815.823	675.771	0.828331	0.547683
Tb927.11.4710	hypothetical protein, conserved	0	88.3592	73.193	0.828357	1.17477
Tb927.9.3100	hypothetical protein, conserved	0	149.844	124.186	0.828769	0.553063
Tb927.10.13590	hypothetical protein, conserved	0	251.655	208.589	0.82887	1.86128
Tb927.11.11490	2,3-bisphosphoglycerate-independent phosphoglycerate mutase-like protein, putative	Glucose & glycerol	110.166	91.3264	0.828991	0.464231
Tb927.11.9870	hypothetical protein, conserved	0	124.695	103.415	0.829347	0.840809
Tb927.7.4930	ribonuclease H1	DNA synthesis, modification, repair	47.6662	39.5638	0.830017	0.875848
Tb927.8.6260	hypothetical protein, conserved	0	154.612	128.362	0.83022	1.29878
Tb927.11.5520	triosephosphate isomerase (TIM)	Glucose & glycerol	554.204	460.149	0.830288	0.57663
Tb927.6.3490	ZFP1	RNA binding	105.623	87.6997	0.830312	0.187976
Tb927.9.6720	hypothetical protein, conserved	0	75.4388	62.6426	0.830377	1.69118
Tb927.9.8160	chaperone protein DNAj, putative	Chaperone	139.245	115.834	0.831873	0.459163
Tb927.11.12440	hypothetical protein, conserved	0	93.6145	77.9186	0.832335	1.05002
Tb927.5.2950	T. brucei components of motile flagella (TbCMF3)	Cytoskeleton	220.716	183.752	0.832526	0.812838
Tb927.2.4560	hypothetical protein, conserved	0	67.1785	55.9388	0.832689	1.10204
Tb927.10.12020	hypothetical protein, conserved	0	59.9125	49.8943	0.832786	0.320567
Tb927.4.4350	hypothetical protein, conserved	0	115.193	95.9421	0.832879	0.567784
Tb927.11.3670	hypothetical protein, conserved	0	100.271	83.5235	0.832981	0.567835
Tb927.11.4920	hypothetical protein, conserved	0	111.078	92.5353	0.833064	0.677607
Tb927.6.2280	hypothetical protein, conserved	0	115.416	96.1619	0.833179	0.423749
Tb927.7.3610	hypothetical protein, conserved	0	147.443	122.867	0.833323	0.584024
Tb927.11.16540	hypothetical protein, conserved	0	46.8119	39.0143	0.833426	0.646672
Tb927.4.4670	hypothetical protein, conserved	0	97.5761	81.3255	0.833458	1.99104
Tb927.11.7930	RNA polymerase B subunit RPB8, putative (RPB8)	RNA synthesis II	76.8653	64.0713	0.833553	0.548995
Tb927.6.3020	hypothetical protein, conserved	0	72.6399	60.5545	0.833627	0.657229
Tb927.11.610	hypothetical protein, conserved	0	86.475	72.094	0.833697	0.751093
Tb927.8.6540	TFIIH basal transcription factor subunit (p44)	RNA synthesis II	58.0005	48.3557	0.833712	0.83273
Tb927.10.2600	hypothetical protein, conserved	0	93.9735	78.3582	0.833834	0.771872
Tb927.5.1210	short-chain dehydrogenase, putative	Enzyme	376.209	313.763	0.834013	1.56166
Tb927.5.3300	hypothetical protein, conserved	Mitochondrial pathway	61.0097	50.8834	0.834022	0.413012
Tb927.5.1860	hypothetical protein, conserved	0	93.5511	78.0285	0.834074	0.743011
Tb927.10.16040	oxidoreductase-protein, putative	Enzyme	120.696	100.778	0.834972	0.725111
Tb927.10.12600	hypothetical protein	0	143.932	120.23	0.835326	0.67221
Tb927.9.6420	hypothetical protein, conserved	0	70.5094	58.9061	0.835435	0.625463
Tb927.4.1340	cleavage and polyadenylation specificity factor subunit, putative (CPSF3)	RNA processing	286.214	239.141	0.835533	0.97583
Tb927.8.3240	lathosterol oxidase, putative	Sterols	88.7748	74.1821	0.835621	0.724225
Tb927.9.12200	60S ribosomal protein L31	Ribosome	1095.57	915.571	0.8357	0.358859
Tb927.11.15560	Nucleoporin (TbNup53a)	Nucleo-cytoplasmic transport	134.761	112.647	0.835899	0.653871
Tb927.10.1070	cdc2- like protein kinase (CRK1)	Cell cycle	85.7012	71.6544	0.836095	0.560488
Tb927.7.970	NMD3 (rRNA processing)	0	134.853	112.757	0.836146	0.433403
Tb927.10.9200	hypothetical protein, conserved	0	55.3338	46.2676	0.836155	0.718761
Tb927.3.2810	hypothetical protein, conserved	0	189.482	158.475	0.836358	0.602195
Tb927.10.1470	hypoxanthine-guanine phosphoribosyltransferase (HGPRT)	Nucleotides-Purines	234.649	196.28	0.836485	0.542135
Tb927.11.3120	nucleolar GTP-binding protein 1 (NOG1)	rRNA-tRNA processing	219.012	183.202	0.836495	1.06185
Tb927.3.5290	hypothetical protein, conserved	0	162.109	135.616	0.836571	0.936351
Tb927.7.6400	hypothetical protein, conserved	0	92.9999	77.8087	0.836654	0.681331
Tb927.5.1000	ubiquitin-conjugating enzyme e2, putative	Ubiquitin & proteasome	285.757	239.141	0.836868	0.992997
Tb927.10.9920	hypothetical protein, conserved	0	51.982	43.5201	0.837215	0.888188
Tb927.11.2250	hypothetical protein, conserved	0	105.662	88.469	0.837282	0.79145
Tb927.8.5360	hypothetical protein, conserved	0	15.4867	12.9681	0.837372	1.11507
Tb927.10.15670	hypothetical protein, conserved	0	132.675	111.108	0.837448	0.666291
Tb927.7.1460	hypothetical protein, conserved	0	167.307	140.122	0.837513	0.688757
Tb927.4.2900	hypothetical protein, conserved	0	135.012	113.086	0.837601	#N/A
Tb927.11.2720	hypothetical protein, conserved	0	83.5683	70.0059	0.837709	0.333181
Tb927.7.6280	hypothetical protein, conserved	0	86.5843	72.5336	0.837722	0.734247
Tb927.10.5820	predicted RanGDP binding protein	Zinc finger	243.454	203.973	0.837829	1.24414
Tb927.4.3660	hypothetical protein, conserved	0	105.443	88.3591	0.837979	0.825883
Tb927.10.10140	paraflagellar rod component, putative (PFC19)	Cytoskeleton	446.671	374.427	0.838261	0.570298
Tb927.10.11710	hypothetical protein	0	75.1068	62.9723	0.838438	0.714875
Tb927.9.3560	hypothetical protein, conserved	0	55.2967	46.3775	0.838703	0.801278
Tb927.8.6280	Putative cyclophilin, copurified with splicing complexes	RNA processing	30.6574	25.7164	0.838833	0.454209
Tb927.9.7000	hypothetical protein, conserved	0	111.211	93.3045	0.838988	0.542451
Tb927.10.12240	short-chain dehydrogenase, putative	Enzyme	92.0768	77.2592	0.839074	0.51156
Tb927.9.12780	hypothetical protein, conserved	0	162.485	136.385	0.839368	0.595597
Tb927.4.4110	hypothetical protein, conserved	0	90.3179	75.8306	0.839596	0.466461
Tb927.11.5060	Mitchondrial SSU ribosomal protein	Mitochondrial translation	158.882	133.418	0.839729	0.721881
Tb927.10.13720	RBP29	RNA binding	367.395	308.597	0.839961	1.19076
Tb927.11.2270	dynein intermediate chain IC140 (IDA7), putative	Cytoskeleton	207.892	174.63	0.840003	0.770041
Tb927.11.6580	hypothetical protein, conserved	0	120.095	100.888	0.840064	0.415061
Tb927.11.11310	hypothetical protein, conserved	0	67.0968	56.3784	0.840254	1.26406
Tb927.11.14640	hypothetical protein, conserved	0	103.455	86.9304	0.840273	0.897571
Tb927.2.4550	FtsJ cell division protein, putative (30M24.305)	DNA synthesis, modification, repair	211.722	177.927	0.84038	0.441507
Tb927.10.11000	hypothetical protein, conserved	0	84.2158	70.7752	0.840403	0.591634
Tb927.9.14240	Nucleoporin (Nup82)	Nucleo-cytoplasmic transport	234.66	197.269	0.840661	0.776538
Tb927.1.1980	hypothetical protein, conserved	0	89.4179	75.1712	0.840673	0.462897
Tb927.4.1370	hypothetical protein, conserved	0	47.0536	39.5638	0.840824	0.579381
Tb927.6.4050	ZC3H14	RNA binding	31.6205	26.5956	0.841088	0.908549
Tb927.4.2550	hypothetical protein, conserved	0	79.9339	67.2584	0.841425	0.681309
Tb927.11.5580	hypothetical protein, conserved	0	44.6689	37.5856	0.841425	0.81771
Tb927.5.1340	component of PRP19 complex, putative	RNA processing	162.733	136.935	0.841469	1.34792
Tb927.5.3700	hypothetical protein, conserved	0	102.235	86.0512	0.841697	0.545157
Tb927.11.8970	ribose 5-phosphate isomerase, putative	Pentose phosphate pathway	283.562	238.701	0.841796	0.622132
Tb927.4.840	hypothetical protein, conserved	0	81.3227	68.4673	0.841921	0.768673
Tb927.3.1980	hypothetical protein, conserved	0	61.326	51.6527	0.842264	0.751706
Tb927.10.13680	lipase domain protein, putative,hypothetical protein	Lipids & fatty acids	120.303	101.327	0.842269	#N/A
Tb927.10.930	hypothetical protein, conserved	0	145.593	122.648	0.842401	1.42429
Tb927.10.5440	RNA editing endoribonuclease (KREN2)	Mitochondrial RNA	78.2568	65.9396	0.842606	0.549196
Tb927.11.12330	hypothetical protein, conserved	0	22.5613	19.0126	0.842708	0.508666
Tb927.11.11790	hypothetical protein, conserved	0	128.291	108.141	0.842936	1.02179
Tb927.5.1320	hypothetical protein, conserved	0	157.221	132.539	0.843006	0.823183
Tb927.8.4800	hypothetical protein, conserved	0	103.105	86.9304	0.843123	0.377188
Tb927.11.5390	hypothetical protein, conserved	0	49.2631	41.542	0.843267	0.278729
Tb927.4.590	hypothetical protein, conserved	0	399.698	337.061	0.843289	0.874576
Tb927.9.8240	hypothetical protein, conserved	0	56.8144	47.9161	0.843379	#N/A
Tb927.11.5530	hypothetical protein, conserved	0	50.4258	42.531	0.843438	0.596107
Tb927.7.4220	hypothetical protein, conserved	0	192.152	162.102	0.84361	0.530648
Tb927.5.4420	nucleolar RNA helicase 2 human, DDX50 Mouse	rRNA-tRNA processing	366.366	309.147	0.843819	0.837819
Tb927.7.1170	Y14	Nucleo-cytoplasmic transport	61.8451	52.2022	0.84408	0.641286
Tb927.3.4150	hypothetical protein, conserved	0	62.8841	53.0814	0.844115	#N/A
Tb927.10.8060	hypothetical protein, conserved	0	138.526	116.933	0.844121	0.593458
Tb927.5.2420	hypothetical protein, conserved	0	146.722	123.857	0.844155	0.814667
Tb927.7.7250	hypothetical protein, conserved	0	228.326	192.763	0.844247	0.819383
Tb927.3.5180	cofilin/actin depolymerizing factor, putative	Cytoskeleton_Actin	334.292	282.331	0.844565	0.699751
Tb927.10.4650	hypothetical protein, conserved	0	119.189	100.668	0.844603	0.666667
Tb927.7.1030	heat shock 70 kDa protein, putative (HSP70b)	Chaperone	228.983	193.423	0.844704	1.29342
Tb927.2.5250	tubulin-tyrosine ligase, putative	Cytoskeleton	132.304	111.768	0.844779	0.809725
Tb927.4.680	hypothetical protein, conserved	0	65.678	55.4992	0.845019	0.302811
Tb927.11.2180	hypothetical protein, conserved	0	119.258	100.778	0.845042	0.53464
Tb927.1.780	hypothetical protein, conserved	0	90.9403	76.9295	0.845935	0.702803
Tb927.11.16630	hypothetical protein, conserved	0	202.881	171.663	0.846124	0.696035
Tb927.11.6470	hypothetical protein, conserved	0	35.195	29.7827	0.84622	0.934608
Tb927.6.4640	hypothetical protein, conserved	0	199.478	168.805	0.846234	0.718811
Tb927.8.4320	hypothetical protein, conserved	0	343.095	290.354	0.84628	0.59115
Tb927.10.10700	splicing factor Prp31	RNA processing	86.8726	73.5227	0.846328	0.687043
Tb927.11.6220	palmitoyl acyltransferase 7, putative	Zinc finger	98.8176	83.6334	0.846341	0.407097
Tb927.8.6170	transketolase, putative (TK)	Pentose phosphate pathway	102.194	86.4908	0.846342	0.751872
Tb927.4.4880	hypothetical protein, conserved	0	203.868	172.542	0.846344	0.578276
Tb927.11.5250	hypothetical protein, conserved	0	199.405	168.805	0.846544	0.549386
Tb927.3.3110	hypothetical protein, conserved	0	262.887	222.546	0.846548	1.03137
Tb927.4.1820	selenocysteine-tRNA-specific elongation factor, putative	Translation	78.4078	66.3792	0.846589	0.586707
Tb927.10.14330	hypothetical protein, conserved	0	202.379	171.333	0.846594	0.621864
Tb927.3.2830	hypothetical protein, conserved	0	81.3927	68.9069	0.846598	0.615385
Tb927.11.12700	hypothetical protein, conserved	0	15.4472	13.078	0.84663	1.0481
Tb927.11.11450	hypothetical protein, conserved	0	86.9681	73.6326	0.846662	0.855882
Tb927.9.3290	hypothetical protein, conserved	0	62.9478	53.3012	0.846752	0.908501
Tb927.11.8760	hypothetical protein, conserved	0	113.01	95.7223	0.847027	0.720295
Tb927.11.1080	hypothetical protein, conserved	0	182.918	154.958	0.847144	0.590265
Tb927.6.3100	hypothetical protein, conserved	0	326.913	276.946	0.847156	0.968371
Tb927.9.8950	CAAX prenyl protease 1, putative,metallo- peptidase, Clan M- Family M48	Protease or peptidase	644.085	545.76	0.847342	0.50879
Tb927.4.1710	hypothetical protein, conserved	0	70.2715	59.5654	0.847647	0.761989
Tb927.9.10490	hypothetical protein, conserved	0	107.732	91.3264	0.847716	1.15745
Tb927.6.1680	Mitochondrial tRNA import	Mitochondrial biogenesis	97.0903	82.3146	0.847815	0.823669
Tb927.11.4970	hypothetical protein, conserved,predicted WD40 repeat protein	0	99.3621	84.2928	0.84834	0.586532
Tb927.4.1300	hypothetical protein, conserved	0	1072.74	910.296	0.848567	0.869812
Tb927.7.2620	Mitchondrial SSU ribosomal protein	Mitochondrial translation	50.3778	42.7508	0.848605	0.385236
Tb927.1.1700	hypothetical protein, conserved	0	57.6181	48.9052	0.848781	0.953818
Tb927.8.820	hypothetical protein, conserved	0	169.355	143.748	0.8488	0.590818
Tb927.9.15330	hypothetical protein, conserved	0	105.386	89.4581	0.84886	0.751386
Tb927.10.15520	signal recognition particle protein, putative	Vesicular transport	249.7	211.996	0.849004	0.54712
Tb927.2.4340	hypothetical protein, conserved	0	87.2396	74.0722	0.849066	0.374218
Tb927.1.4160	hypothetical protein, conserved	0	53.8152	45.7181	0.84954	0.425897
Tb927.9.14990	hypothetical protein, conserved	0	29.6181	25.167	0.849716	0.436047
Tb927.11.14760	hypothetical protein, conserved	0	101.12	85.9413	0.849896	0.644767
Tb927.9.4820	calcium/potassium channel (CAKC), putative	Ion channel or pump	159.381	135.506	0.850203	1.18565
Tb927.3.1940	hypothetical protein, conserved	Mitochondrial electron transport	85.3121	72.5336	0.850214	1.30236
Tb927.1.790	hypothetical protein, conserved	0	101.571	86.3809	0.850449	0.82593
Tb927.7.5640	hypothetical protein, conserved	0	63.9561	54.4002	0.850586	1.00424
Tb927.8.770	hypothetical protein, conserved	0	130.457	110.998	0.85084	0.505819
Tb927.10.9110	hypothetical protein, conserved	0	69.4593	59.1258	0.85123	0.527425
Tb927.9.11370	hypothetical protein, conserved	0	38.8513	33.0797	0.851443	2.15191
Tb927.7.6260	hypothetical protein, conserved	0	126.093	107.372	0.851529	1.14942
Tb927.10.6090	tRNA pseudouridine synthase A, putative	rRNA-tRNA processing	116.025	98.7995	0.851534	0.75187
Tb927.3.1250	DNA-directed RNA polymerase subunit, putative, (RPB10)	RNA synthesis II	43.2193	36.8163	0.851848	0.842345
Tb927.1.3230	cell division cycle protein, putative	Cell cycle	127.957	109.02	0.852006	0.582389
Tb927.4.1630	ribosomal RNA processing protein 6 (RRP6)	RNA degradation	212.832	181.444	0.852523	0.732798
Tb927.8.5770	histone acethyltransferase, putative	Chromatin	99.6411	84.9522	0.852582	0.410236
Tb927.8.5830	hypothetical protein, conserved	0	100.14	85.3918	0.852724	1.31323
Tb927.4.3530	hypothetical protein, conserved	0	136.69	116.603	0.853047	1.1135
Tb927.11.2530	mitochondrial RNA binding complex 1 subunit	Mitochondrial RNA	164.903	140.671	0.853053	0.714009
Tb927.5.4280	hypothetical protein, conserved	0	123.159	105.174	0.853964	0.930576
Tb927.9.11700	hypothetical protein, conserved	0	60.3531	51.5428	0.85402	0.692078
Tb927.11.14890	hypothetical protein, conserved	0	118.371	101.107	0.85416	1.18969
Tb927.5.1530	hypothetical protein, conserved	0	120.293	102.756	0.854212	0.681282
Tb927.11.3070	hypothetical protein, conserved	0	166.73	142.43	0.854254	0.581786
Tb927.11.13400	hypothetical protein, conserved	0	184.041	157.266	0.854516	1.71837
Tb927.3.1760	chaperone protein DNAj, putative	Chaperone	96.052	82.0948	0.854691	0.428502
Tb927.10.5130	hypothetical protein, conserved	0	82.1411	70.2257	0.854939	0.372575
Tb927.4.2380	sarcoplasmic reticulum glycoprotein, putative	0	132.375	113.196	0.85512	0.691004
Tb927.11.12350	DNA photolyase, putative	DNA synthesis, modification, repair	84.2855	72.094	0.855354	#N/A
Tb927.9.5490	cation transporter, putative	Ion channel or pump	115.952	99.2391	0.855862	0.717251
Tb927.11.5150	hypothetical protein, conserved	0	100.79	86.271	0.855946	0.506316
Tb927.4.5110	hypothetical protein, conserved	0	125.82	107.701	0.855997	1.44294
Tb927.11.3770	hypothetical protein, conserved	0	105.906	90.667	0.85611	0.571005
Tb927.9.1500	protein kinase, putative	Protein kinase	298.076	255.186	0.856112	1.37463
Tb927.8.1650	protein associated with differentiation 4, PAD4	transporter	41.1911	35.2777	0.856439	#N/A
Tb927.4.2310	asparaginyl-tRNA synthetase, putative	Translation tRNA	479.462	410.694	0.856572	0.582374
Tb927.6.4380	hypothetical protein, conserved	0	85.9453	73.6326	0.856738	0.433529
Tb927.6.410	hypothetical protein, conserved	0	152.215	130.451	0.857015	1.1838
Tb927.10.1260	aspartyl-tRNA synthetase, putative	Translation tRNA	97.1927	83.3037	0.857099	0.724594
Tb927.7.5870	hypothetical protein, conserved	0	73.4609	62.9723	0.857222	0.554342
Tb927.9.12090	hypothetical protein, conserved	0	299.042	256.395	0.857389	0.546502
Tb927.4.2610	hypothetical protein	0	28.9671	24.8373	0.857431	0.181818
Tb927.10.11970	kynurenine aminotransferase, putative	Amino acid metabolism	107.019	91.766	0.857474	1.50955
Tb927.11.16980	chaperone protein DNAj, putative	Chaperone	93.6826	80.3364	0.857539	3.3213
Tb927.8.3210	hypothetical protein, conserved	0	43.6966	37.4757	0.857633	0.832919
Tb927.8.3470	hypothetical protein, conserved	0	94.1642	80.776	0.857821	0.633358
Tb927.11.12680	prefoldin subunit 2, putative	Chaperone	93.138	79.8968	0.857833	0.503155
Tb927.9.11900	acyl transferase-like protein	Lipids & fatty acids	83.1421	71.3247	0.857864	0.590275
Tb927.10.8010	hypothetical protein, conserved	0	50.3393	43.1904	0.857987	0.545049
Tb927.3.3740	hypothetical protein, conserved	0	97.3461	83.5235	0.858006	0.608392
Tb927.6.1950	hypothetical protein, conserved	0	172.53	148.034	0.858021	0.617632
Tb927.9.13520	hypothetical protein, conserved	0	299.196	256.725	0.858049	0.511453
Tb927.10.7880	hypothetical protein, conserved	0	188.916	162.102	0.858059	0.814304
Tb927.10.6290	ATP-dependent DEAD/H RNA helicase, putative Rrp3, ribosome biogenesis?	rRNA-tRNA processing	161.379	138.473	0.858059	0.821508
Tb927.3.1990	hypothetical protein, conserved	0	103.356	88.6888	0.858092	0.651837
Tb927.10.9240	hypothetical protein, conserved	0	75.5549	64.8406	0.858192	1.0315
Tb927.9.9120	tRNA (guanine-N(7)-)-methyltransferase, putative,methyltransferase, putative	rRNA tRNA processing	67.7383	58.1368	0.858256	0.46236
Tb927.10.5730	hypothetical protein	0	18.4358	15.8255	0.85841	0.286816
Tb927.7.5350	hypothetical protein, conserved	0	127.472	109.46	0.858696	0.522336
Tb927.11.3550	XPA-interacting protein, putative, nucloside hydrolase domain	0	63.4686	54.5101	0.858852	0.949739
Tb927.10.7010	hypothetical protein, conserved	0	76.3885	65.6099	0.858898	0.710905
Tb927.5.550	vacuolar ATP synthase, putative	Lysosome	97.4871	83.7433	0.859019	0.719957
Tb927.11.14530	hypothetical protein, conserved	0	99.3836	85.3918	0.859214	0.545105
Tb927.4.2580	hypothetical protein, conserved	0	132.838	114.185	0.859581	1.27413
Tb927.11.14870	NAD synthase, putative	Enzyme	44.6003	38.3549	0.85997	0.374562
Tb927.1.4380	hypothetical protein, conserved	0	138.382	119.021	0.86009	0.561184
Tb927.10.6080	proteasome beta 5 subunit, putative,proteasome beta 5 subunit (PRCE)	Ubiquitin & proteasome	187.048	160.893	0.860168	0.762594
Tb927.8.7280	hypothetical protein, conserved	0	35.5103	30.552	0.86037	#N/A
Tb927.11.9210	hypothetical protein, conserved	0	98.5785	84.8423	0.860657	0.741799
Tb927.10.4670	hypothetical protein, conserved	0	91.9372	79.1275	0.86067	0.908515
Tb927.3.2410	PEX10 peroxisome assembly protein	Glycosome biogenesis	53.1144	45.7181	0.860749	0.879329
Tb927.10.8070	ATPase, putative	Enzyme	114.519	98.5797	0.860816	0.949139
Tb927.6.4070	hypothetical protein, conserved	0	97.2808	83.7433	0.860841	0.534411
Tb927.3.3120	hypothetical protein, conserved	0	94.8005	81.6552	0.861338	0.856749
Tb927.8.3360	hypothetical protein, conserved	0	25.2621	21.7601	0.861373	0.635857
Tb927.10.7140	membrane-bound acid phosphatase 2 (MBAP2)	Phosphatase	389.506	335.523	0.861406	0.579752
Tb927.11.2120	hypothetical protein, conserved	0	139.153	119.9	0.861642	0.597278
Tb927.2.2950	hypothetical protein, conserved	0	131.593	113.416	0.86187	1.20572
Tb927.10.4250	ADP-ribosylation factor-like 2, arl2 (ARL2)	Vesicular transport	46.5402	40.1133	0.861905	0.596067
Tb927.11.15430	U5 small nuclear ribonucleoprotein U5-116K, putative	RNA processing	177.475	152.98	0.861978	0.784304
Tb927.11.12520	hypothetical protein, conserved	0	49.3321	42.531	0.862138	1.02221
Tb927.10.170	pseudouridine synthase, Cbf5p	rRNA tRNA processing	302.428	260.791	0.862326	0.833122
Tb927.10.7220	hypothetical protein, conserved	0	61.7976	53.3012	0.862512	0.667024
Tb927.7.5830	hypothetical protein, conserved	0	55.1591	47.5864	0.862713	0.4247
Tb927.4.5040	dihydrolipoamide dehydrogenase, putative	Enzyme	134.251	115.834	0.862818	1.06635
Tb927.9.1710	hypothetical protein, conserved	0	125.697	108.471	0.862952	0.422587
Tb927.9.5280	Mitchondrial SSU ribosomal protein	Mitochondrial translation	44.9395	38.7945	0.863259	1.21146
Tb927.4.3560	protein phoshatase 1, putative	Protein phosphatase	174.532	150.672	0.863291	0.467148
Tb927.7.7340	hypothetical protein, conserved	0	68.8648	59.4555	0.863366	0.956243
Tb927.11.16460	hypothetical protein, conserved	0	143.321	123.747	0.86342	0.556805
Tb927.8.6400	hypothetical protein, conserved	0	40.2056	34.7282	0.863765	0.563482
Tb927.10.13820	Mitchondrial SSU ribosomal protein	Mitochondrial translation	56.0946	48.4656	0.863998	0.597045
Tb927.7.3100	hypothetical protein, conserved	0	103.279	89.2383	0.864051	1.50076
Tb927.8.5690	KREPB8	Mitochondrial RNA	40.0617	34.6183	0.864123	1.21927
Tb927.11.12750	cleavage and polyadenylation specificity factor 30 kDa subunit, CPSF 30	RNA processing	82.1365	70.995	0.864354	0.379476
Tb927.7.2290	hypothetical protein, conserved	0	154.063	133.198	0.86457	0.61667
Tb927.11.580	lipid-like atypical dual specificity phosphatase, putative	Lipids & fatty acids	49.8253	43.0805	0.864632	0.270486
Tb927.11.9980	2-oxoglutarate dehydrogenase E1 component, putative	Citric acid cycle	325.372	281.342	0.864679	0.720699
Tb927.8.2960	HUS1 protein	0	82.9774	71.7643	0.864865	1.18309
Tb927.10.11180	E1-like ubiquitin-activating enzyme, putative,ATG7/CVT2/APG7, putative (ATG7)	Ubiquitin & proteasome	125.924	108.91	0.864887	1.11745
Tb927.7.4910	hypothetical protein, conserved	0	223.422	193.313	0.865236	1.0137
Tb927.11.4020	hypothetical protein, conserved	0	65.0246	56.2685	0.865341	0.935554
Tb927.7.2040	hypothetical protein, conserved	0	25.5228	22.0898	0.865492	0.980535
Tb927.11.6900	DNA repair and recombination helicase protein PIF2	Mitochondrial DNA	206.561	178.806	0.865634	1.36216
Tb927.11.1020	ribokinase, putative	Pentose phosphate pathway	270.598	234.305	0.86588	0.665801
Tb927.10.13640	hypothetical protein, conserved	0	110.776	95.9421	0.866095	0.622946
Tb927.11.11260	hypothetical protein, conserved	0	102.265	88.5789	0.866167	0.528673
Tb927.10.11090	hypothetical protein, conserved	0	124.463	107.811	0.866208	1.25756
Tb927.10.15470	hypothetical protein, conserved	0	90.8395	78.6879	0.86623	1.13549
Tb927.3.4750	aminopeptidase, putative,metallo-peptidase, Clan MA(E) Family M1	Protease or peptidase	618.647	535.979	0.866373	0.623292
Tb927.10.6190	aldehyde dehydrogenase, putative (ALDH)	Mitochondrial pathway	105.749	91.6561	0.866735	0.624546
Tb927.9.14180	chaperone protein DNAj, putative	Chaperone	91.7901	79.5671	0.866838	0.374776
Tb927.10.9730	hypothetical protein, conserved	0	125.376	108.69	0.866915	0.343847
Tb927.8.6850	hypothetical protein, conserved	0	103.544	89.7878	0.86715	0.649943
Tb927.2.3780	translation initiation factor IF-2, putative	Translation	393.631	341.347	0.867175	0.428131
Tb927.11.5340	protein kinase, putative	Protein kinase	85.6606	74.292	0.867283	#N/A
Tb927.10.6100	hypothetical protein, conserved	0	81.0971	70.3356	0.8673	0.633006
Tb927.5.4340	hypothetical protein, conserved	0	82.9939	71.9841	0.867342	0.708597
Tb927.9.11690	hypothetical protein, conserved	0	71.4586	61.9832	0.8674	#N/A
Tb927.7.5410	hypothetical protein, conserved	0	267.295	231.888	0.867534	2.33039
Tb927.7.280	cyclophilin-type peptidyl-prolyl cis-trans isomerase, putative (PPIase)	Chaperone	55.7361	48.3557	0.867584	0.63269
Tb927.2.4090	hypothetical protein, conserved	0	85.9942	74.6217	0.867752	0.61334
Tb927.3.4260	hypothetical protein, conserved	0	95.4741	82.8641	0.867922	0.808289
Tb927.7.5320	hypothetical protein, conserved	0	151.929	131.879	0.86803	0.701918
Tb927.9.12080	hypothetical protein, conserved	0	45.0548	39.1242	0.868368	0.82929
Tb927.9.5210	glutaminyl-tRNA synthetase, putative (28G16.175)	Translation tRNA	344.845	299.476	0.868436	0.60104
Tb927.10.7410	succinyl-CoA ligase [GDP-forming] beta-chain, putative	Citric acid cycle	533.49	463.555	0.868911	0.443726
Tb927.11.5100	hypothetical protein, conserved	0	108.231	94.0738	0.869195	1.00146
Tb927.11.16300	hypothetical protein, conserved	0	55.3667	48.1359	0.869401	0.883337
Tb927.9.14440	hypothetical protein	0	65.8574	57.2576	0.869417	0.578804
Tb927.9.2010	kynureninase, putative	Amino acid metabolism	170.471	148.254	0.869675	1.00702
Tb927.8.4380	hypothetical protein, conserved	0	51.3038	44.6191	0.869704	0.91934
Tb927.11.5820	hypothetical protein, conserved	0	219.079	190.565	0.869848	0.92074
Tb927.9.10000	hypothetical protein, conserved	0	46.1053	40.1133	0.870036	0.532579
Tb927.11.12340	predicted Zinc finger, C3HC4 type (RING finger) protein	Ubiquitin & proteasome	52.9188	46.0478	0.87016	2.01436
Tb927.7.2130	hypothetical protein, conserved	0	145.574	126.714	0.870441	0.614614
Tb927.10.3560	arginine N-methyltransferase, putative	Arginine methylation	172.019	149.793	0.870794	0.527154
Tb927.7.3790	ras-like small GTPase, putative (TbFRP)	Vesicular transport	96.1621	83.7433	0.870856	0.66481
Tb927.4.1940	hypothetical protein, conserved	0	103.827	90.4472	0.871133	1.06959
Tb927.10.15140	hypothetical protein, conserved	0	115.402	100.558	0.871372	1.01227
Tb927.9.10820	hypothetical protein, conserved	0	108.578	94.6233	0.871477	0.71738
Tb927.7.3960	Mitchondrial LSU ribosomal protein L16, putative	Mitochondrial translation	42.8679	37.3658	0.871649	0.598182
Tb927.9.8370	hypothetical protein, conserved	0	55.7271	48.5755	0.871668	0.834413
Tb927.11.14430	proteasome regulatory non-ATP-ase subunit	Ubiquitin & proteasome	132.375	115.394	0.871721	0.545107
Tb927.7.4050	hypothetical protein, conserved	0	161.745	141.001	0.871746	0.895458
Tb927.6.2410	hypothetical protein, conserved	0	49.4181	43.0805	0.871757	0.489545
Tb927.11.480	hypothetical protein, conserved	0	95.6819	83.4136	0.871781	0.554065
Tb927.10.7450	exosome complex PH subunit RRP41A	RNA degradation	64.7833	56.4883	0.871957	0.602483
Tb927.8.3170	Mitchondrial LSU ribosomal protein	Mitochondrial translation	137.126	119.57	0.871977	0.770765
Tb927.8.2810	5'-3' exonuclease XRNC, putative,exoribonuclease 2, putative (XRNC)	RNA degradation	164.205	143.199	0.872071	0.700811
Tb927.6.1280	translation initiation factor eIF-2B GDP-GTP exchange factor	Translation	80.4014	70.1158	0.872072	0.375621
Tb927.10.11800	33 kDa inner dynein arm light chain, axonemal, putative,dynein light chain, putative	Cytoskeleton	77.622	67.698	0.872149	0.540035
Tb927.3.1340	ZC3H7	RNA binding	122.477	106.822	0.872183	1.06133
Tb927.10.670	hypothetical protein, conserved	0	43.9657	38.3549	0.872382	0.817739
Tb927.9.14220	metacaspase 5, putative	Protease or peptidase	259.495	226.393	0.872434	1.2052
Tb927.11.11380	hypothetical protein, conserved	0	93.7163	81.7651	0.872475	0.737039
Tb927.11.1900	T-complex protein 1, beta subunit, putative (TCP-1-beta)	Translation	633.153	552.464	0.87256	0.600803
Tb927.7.3490	synaptojanin (N-terminal domain), putative	Vesicular transport	190.31	166.058	0.872564	0.666216
Tb927.9.2060	hypothetical protein, conserved	0	59.8045	52.2022	0.87288	0.612485
Tb927.11.9470	ADP-ribosylation factor GTPase activating protein, putative	Vesicular transport	81.7019	71.3247	0.872986	#N/A
Tb927.10.13810	hypothetical protein, conserved	0	32.1001	28.0243	0.873028	0.42577
Tb927.11.6170	protein transport protein Sec31, putative,cytosolic coat protein, putative	Vesicular transport	354.386	309.477	0.873276	0.629213
Tb927.3.2230	succinyl-CoA synthetase alpha subunit, putative	Citric acid cycle	251.174	219.359	0.873334	0.606379
Tb927.7.2570	guide RNA associated protein, GAP2	Mitochondrial RNA	182.964	159.794	0.87336	0.890989
Tb927.11.8450	hypothetical protein, conserved	0	46.809	40.8826	0.87339	0.402257
Tb927.7.6270	peptidase t, putative,aminotripeptidase, putative	Protease or peptidase	74.088	64.7307	0.8737	0.622011
Tb927.10.14920	hypothetical protein, conserved	0	320.334	279.914	0.873819	#N/A
Tb927.6.1590	hypothetical protein, conserved	0	55.7054	48.6854	0.873981	0.747623
Tb927.8.3800	nucleoside phosphatase, putative,guanosine diphosphatase, putative	Nucleotides	163.324	142.759	0.874088	0.825763
Tb927.3.1580	hypothetical protein, conserved	0	92.6563	80.9958	0.874154	0.961882
Tb927.8.5720	hypothetical protein, conserved	0	100.167	87.5898	0.874438	1.18496
Tb927.7.2240	hypothetical protein, conserved	0	407.662	356.513	0.874532	1.06172
Tb927.11.2990	KREPB4	Mitochondrial RNA	48.381	42.3112	0.874543	0.801205
Tb927.10.14750	fibrillarin, putative	rRNA-tRNA processing	271.933	237.822	0.87456	1.01746
Tb927.7.540	chaperone protein DNAj, putative	Chaperone	103.028	90.1175	0.874685	0.692522
Tb927.5.2510	hypothetical protein, conserved	0	232.28	203.204	0.874822	0.658317
Tb927.1.1540	hypothetical protein, conserved	0	102.999	90.1175	0.874932	0.486634
Tb927.11.16030	proteasome regulatory non-ATP-ase subunit 7 (RPN7)	Ubiquitin & proteasome	165.148	144.518	0.875081	0.783779
Tb927.9.14160	rieske iron-sulfur protein, mitochondrial precursor (RISP)	Mitochondrial pathway	155.913	136.495	0.875455	0.701879
Tb927.9.1650	hypothetical protein, conserved	0	39.9184	34.948	0.875486	1.13211
Tb927.8.3720	hypothetical protein, conserved	0	169.327	148.254	0.875549	0.681467
Tb927.10.7600	hypothetical protein, conserved	0	68.1554	59.6753	0.875578	0.77871
Tb927.9.3780	hypothetical protein, conserved	0	44.3034	38.7945	0.875655	0.784005
Tb927.11.14280	septum formation protein MAF homologue, putative	0	55.2194	48.3557	0.875701	0.801954
Tb927.9.8060	hypothetical protein, conserved	0	103.367	90.5571	0.87607	0.389313
Tb927.5.1460	hypothetical protein, conserved	0	314.795	275.847	0.876277	1.01698
Tb927.7.6980	U2 splicing factor putative, SF3b(SAP)130	RNA processing	333.155	292.003	0.876478	0.623202
Tb927.8.3310	acetyltransferase, putative	Lipids & fatty acids	161.608	141.66	0.876566	0.852683
Tb927.10.11590	nicotinate phosphoribosyltransferase, putative	Enzyme	170.243	149.243	0.876648	0.775284
Tb927.7.2590	prefoldin, putative	Chaperone	97.7829	85.7215	0.876651	0.510021
Tb927.10.910	DNA repair and recombination helicase protein PIF6	Mitochondrial DNA	105.037	92.0957	0.87679	#N/A
Tb927.9.14330	mismatch repair protein PMS1, putative. mismatch repair protein	DNA synthesis, modification, repair	242.267	212.435	0.876864	0.601203
Tb927.11.15140	hypothetical protein, conserved	0	266.547	233.756	0.876978	1.28812
Tb927.10.4000	methylglutaconyl-CoA hydratase, mitochondrial precursor, putative	Amino acid metabolism	85.8374	75.2811	0.877019	0.872154
Tb927.11.11150	U5 snRNP-specific 40 kDa protein U5-40K	RNA processing	56.9959	50.0042	0.87733	0.371699
Tb927.3.3910	hypothetical protein, conserved	0	45.3444	39.7836	0.877364	1.26554
Tb927.10.15850	PEX12 peroxisome assembly protein	Glycosome biogenesis	113.73	99.7886	0.877419	1.44224
Tb927.11.10530	hypothetical protein, conserved	0	20.6658	18.1334	0.877459	0.504939
Tb927.11.14630	ATP-dependent DEAD/H RNA helicase, putative, no clear yeast homologue	RNA helicase	185.991	163.201	0.877462	#N/A
Tb927.11.340	hypothetical protein, conserved	0	98.2833	86.271	0.877779	0.633013
Tb927.8.6270	hypothetical protein, conserved	0	144.224	126.604	0.87783	0.936886
Tb927.2.4480	hypothetical protein, conserved	0	83.5015	73.3029	0.877863	1.48941
Tb927.3.4830	hypothetical protein	0	23.1569	20.3314	0.877985	#N/A
Tb927.7.2510	endoplasmatic reticulum retrieval protein, putative	Vesicular transport	154.379	135.616	0.878459	1.1947
Tb927.7.700	hypothetical protein, conserved	0	94.303	82.8641	0.878701	0.705952
Tb927.3.2660	hypothetical protein, conserved	0	122.186	107.372	0.878753	1.70944
Tb927.5.2340	hypothetical protein, conserved	0	54.0874	47.5864	0.879807	0.953504
Tb927.8.6440	RPB20	RNA binding	122.267	107.591	0.879968	0.933446
Tb927.1.2730	hypothetical protein, conserved	0	81.6702	71.8742	0.880054	1.09005
Tb927.7.900	hypothetical protein, conserved	0	239.596	210.897	0.88022	0.648294
Tb927.9.14300	hypothetical protein, conserved	0	85.3907	75.1712	0.88032	#N/A
Tb927.10.2970	hypothetical protein, conserved	0	32.8327	28.9035	0.880327	0.846711
Tb927.5.3820	aspartate carbamoyltransferase, putative	Nucleotides-Pyrimidines	117.332	103.305	0.880456	0.550891
Tb927.6.1510	lysyl-tRNA synthetase, putative	Translation tRNA	95.589	84.1829	0.880676	1.48271
Tb927.11.14840	chromosomal passenger protein (CTC2)	Chromatin	282.699	249.032	0.880908	1.57069
Tb927.7.1060	hypothetical protein, conserved	0	155.064	136.605	0.880957	1.20783
Tb927.3.1970	hypothetical protein, conserved	0	43.521	38.3549	0.881296	1.01786
Tb927.7.7420	ATP synthase F1, alpha subunit	Oxidative phosphorylation	622.048	548.288	0.881424	0.610303
Tb927.9.11840	hypothetical protein, conserved	0	65.9557	58.1368	0.881451	0.551032
Tb927.9.2280	hypothetical protein, conserved	0	65.2942	57.5873	0.881966	0.355474
Tb927.9.10840	hypothetical protein, conserved	0	53.5698	47.2567	0.882152	1.01096
Tb927.10.4180	TFIIF-stimulated CTD phosphatase, putative	Protein phosphatase	288.241	254.307	0.882271	0.576597
Tb927.4.650	chaperone protein DNAj, putative	Chaperone	70.0034	61.7634	0.882292	0.460102
Tb927.10.12150	hypothetical protein, conserved	0	28.7722	25.3867	0.882337	#N/A
Tb927.10.9120	hypothetical protein, conserved	Mitochondrial pathway	51.1781	45.1686	0.882577	0.929143
Tb927.8.780	hypothetical protein, conserved	0	191.384	168.915	0.882601	#N/A
Tb927.7.1500	nucleotide binding protein, putative (NBP 2)	Enzyme	62.3778	55.0596	0.882679	0.820791
Tb927.11.6750	DNA ligase, putative	DNA synthesis, modification, repair	55.7761	49.2349	0.882724	0.586239
Tb927.8.6250	hypothetical protein, conserved	0	140.06	123.637	0.882739	0.95831
Tb927.10.9430	phosphoribosylpyrophosphate synthetase, putative (PRS)	Pentose phosphate pathway	242.843	214.414	0.882929	0.95102
Tb927.11.14180	hypothetical protein, conserved	0	110.518	97.5906	0.883032	0.896422
Tb927.7.260	hypothetical protein, conserved	0	33.3539	29.453	0.883045	0.425971
Tb927.4.490	hypothetical protein, conserved	0	103.522	91.4363	0.883251	0.774829
Tb927.10.230	proteasome alpha 5 subunit, putative,20S proteasome subunit alpha 5	Ubiquitin & proteasome	168.584	148.914	0.883319	0.507266
Tb927.10.9020	hypothetical protein, conserved	0	74.0121	65.3901	0.883505	0.933237
Tb927.9.8100	nascent polypeptide associated complex subunit, putative	Translation	889.007	785.451	0.883515	0.535454
Tb927.4.2050	hypothetical protein	0	100.49	88.7987	0.883658	0.398864
Tb927.8.7180	hypothetical protein, conserved	0	33.4526	29.5629	0.883725	0.527467
Tb927.5.740	hypothetical protein, conserved	0	62.2973	55.0596	0.883819	0.576994
Tb927.4.3470	hypothetical protein, conserved	0	85.0113	75.1712	0.884249	#N/A
Tb927.6.3420	hypothetical protein, conserved	0	59.7793	52.8616	0.884279	0.495503
Tb927.6.4190	hypothetical protein, conserved	0	59.7424	52.8616	0.884826	0.877345
Tb927.10.7910	hypothetical protein, conserved	0	31.9202	28.2441	0.884834	0.222975
Tb927.11.3490	hypothetical protein, conserved	0	415.793	367.943	0.884918	0.574376
Tb927.11.8700	hypothetical protein, conserved	0	86.3118	76.38	0.884932	0.738213
Tb927.7.3870	hypothetical protein, conserved	0	82.7972	73.3029	0.88533	0.668608
Tb927.10.3250	Mitchondrial SSU ribosomal protein	Mitochondrial translation	47.037	41.6519	0.885513	1.16793
Tb927.7.2490	hypothetical protein, conserved	0	87.6072	77.5889	0.885645	0.932739
Tb927.8.560	hypothetical protein, conserved	0	106.689	94.5134	0.885881	0.5707
Tb927.11.9520	DNA topoisomerase III, TOPO3 alpha	DNA synthesis, modification, repair	219.451	194.412	0.885902	1.00898
Tb927.10.11930	beta-D-hydroxybutyrate dehydrogenase	Mitochondrial pathway	60.9057	53.9606	0.88597	0.717215
Tb927.7.870	hypothetical protein, conserved	0	36.8402	32.6401	0.885991	0.680955
Tb927.3.3590	U3 small nucleolar ribonucleoprotein protein MPP10, putative	RNA processing	99.1061	87.8096	0.886015	0.886502
Tb927.10.4230	hypothetical protein, conserved	0	66.2293	58.6863	0.886107	1.26772
Tb927.6.1660	hypothetical protein, conserved	0	141.121	125.065	0.886225	1.07019
Tb927.10.6020	hypothetical protein, conserved	0	57.4128	50.8834	0.886272	0.218807
Tb927.6.4080	Mitchondrial LSU ribosomal protein	Mitochondrial translation	59.6386	52.8616	0.886366	0.51843
Tb927.10.10990	hypothetical protein, conserved,predicted WD40 repeat protein	0	112.086	99.349	0.886366	0.90111
Tb927.11.9140	mitochondrial RNA binding complex 1 subunit	Mitochondrial RNA	57.8485	51.323	0.887196	0.236916
Tb927.4.960	hypothetical protein, conserved	0	270.164	239.69	0.887202	0.870387
Tb927.10.5920	hypothetical protein, conserved	0	107.889	95.7223	0.887232	0.7732
Tb927.3.4930	hypothetical protein, conserved	0	42.8557	38.0252	0.887284	0.571464
Tb927.5.920	hypothetical protein, conserved	0	66.3796	58.9061	0.887412	0.688861
Tb927.11.9370	hypothetical protein, conserved	0	57.7978	51.323	0.887975	0.350638
Tb927.2.3970	hypothetical protein, conserved	0	43.4388	38.5747	0.888024	0.6337
Tb927.7.1000	DNA repair and recombination helicase protein PIF1, putative	Mitochondrial DNA	132.024	117.263	0.888191	1.05604
Tb927.8.7020	peptidase, putative,metallo-peptidase, Clan ME, Family M16	Protease or peptidase	399.17	354.645	0.888457	0.636571
Tb927.9.7710	hypothetical protein, conserved	0	40.5724	36.047	0.888461	0.467262
Tb927.11.12950	TbRLJ ras-like small GTPase	Signalling	72.234	64.1812	0.888518	0.526785
Tb927.10.10380	ATP-dependent DEAD/H RNA helicase, putative Dbp8, ribosome biogenesis?	rRNA-tRNA processing	142.728	126.824	0.888571	0.631529
Tb927.4.2260	centrin, putative	Cell cycle	71.7118	63.7416	0.888859	0.710105
Tb927.7.4730	PUF5	RNA binding	94.5728	84.073	0.888977	#N/A
Tb927.8.5760	hypothetical protein, conserved	0	267.268	237.602	0.889004	0.48584
Tb927.9.8500	hypothetical protein	0	49.0744	43.63	0.88906	0.400219
Tb927.10.4580	hypothetical protein, conserved	0	82.1916	73.0831	0.889179	1.01617
Tb927.10.5570	hypothetical protein, conserved	0	29.16	25.9362	0.889446	0.372958
Tb927.5.1290	hypothetical protein, conserved	0	104.76	93.1946	0.889599	0.503233
Tb927.3.2820	TFIIF-stimulated CTD phosphatase, putative	Protein phosphatase	128.103	113.966	0.889638	1.09671
Tb927.11.6290	hypothetical protein, conserved	0	42.2478	37.5856	0.889647	0.730512
Tb927.3.3540	Nucleoporin (TbNup53b)	Nucleo-cytoplasmic transport	141.906	126.274	0.889844	0.637238
Tb927.10.11400	hypothetical protein, conserved	0	71.1226	63.302	0.890041	1.25382
Tb927.3.3850	hypothetical protein, conserved	0	165.195	147.045	0.890134	#N/A
Tb927.9.7190	oxidoreductase, putative	Mitochondrial pathway	92.1031	81.9849	0.890143	0.450708
Tb927.10.13970	uracil-DNA glycosylase, putative	DNA synthesis, modification, repair	81.8451	72.8633	0.890259	0.476906
Tb927.11.8870	mitochondrial DEAD box protein,KREH1 (KREH1)	Mitochondrial RNA	102.198	90.9967	0.890395	0.545042
Tb927.10.15690	anaphase promoting complex, subunit 10-like protein	Cell cycle	47.271	42.0915	0.890428	0.908511
Tb927.3.4470	hypothetical protein, conserved	0	82.5556	73.5227	0.890584	0.611395
Tb927.6.4420	hypothetical protein, conserved	0	109.949	97.9203	0.890597	0.878402
Tb927.9.12850	Mitchondrial LSU ribosomal protein	Mitochondrial translation	98.1023	87.37	0.890601	0.625564
Tb927.2.2180	exosome protein PH subunit RRP41B	RNA degradation	50.0876	44.6191	0.890822	0.386115
Tb927.11.16860	mitochondrial RNA binding protein MRB subunit	Mitochondrial RNA	88.0822	78.4681	0.890851	0.799207
Tb927.11.11940	protein phosphatase 2A, putative	Protein phosphatase	79.4391	70.7752	0.890937	0.637463
Tb927.6.1770	kinesin, putative	Cytoskeleton	327.223	291.563	0.891021	0.707209
Tb927.11.6940	hypothetical protein, conserved	0	49.0611	43.7399	0.89154	0.708791
Tb927.11.4050	hypothetical protein, conserved	0	110.571	98.5797	0.891549	0.475177
Tb927.10.8690	hypothetical protein, conserved	0	77.2746	68.9069	0.891714	0.59405
Tb927.8.1170	hypothetical protein, conserved	0	268.153	239.141	0.891807	0.688897
Tb927.11.16340	hypothetical protein, conserved	0	322.115	287.277	0.891846	0.820118
Tb927.10.4220	hypothetical protein, conserved	0	64.6677	57.6972	0.89221	0.77173
Tb927.6.1080	glyoxalase II (glxII)	Redox pathways	85.1142	75.9404	0.892218	0.764669
Tb927.8.8050	Nucleoporin (TbNup75)	Nucleo-cytoplasmic transport	143.122	127.703	0.892269	0.370614
Tb927.3.4170	hypothetical protein, conserved	0	26.6003	23.7383	0.892407	0.46719
Tb927.11.3130	glycosomal transporter (GAT2)	Glycosome biogenesis	151.84	135.506	0.892428	1.2158
Tb927.5.2040	hypothetical protein, conserved	0	68.3383	60.9941	0.892533	0.605558
Tb927.10.1240	hypothetical protein, conserved	0	55.1606	49.2349	0.892573	0.891069
Tb927.8.5530	Mov34/MPN/PAD-1 metallopeptidase, putative,metallopeptidase, putative	Protease or peptidase	85.9269	76.7097	0.892732	2.63509
Tb927.4.2570	hypothetical protein, conserved	0	44.9327	40.1133	0.892742	#N/A
Tb927.6.2060	histidyl-tRNA synthetase	Translation tRNA	155.188	138.583	0.893001	0.727614
Tb927.8.2620	hypothetical protein, conserved	0	193.814	173.091	0.893081	0.831237
Tb927.11.15650	poly(A) polymerase, mitochondrial, putative	Mitochondrial RNA	54.0166	48.2458	0.893167	0.708704
Tb927.3.3250	hypothetical protein, conserved	0	56.2312	50.224	0.89317	1.02201
Tb927.3.1830	TbRM1, DNA recombination and antigenic switching	DNA synthesis, modification, repair	72.1022	64.401	0.893191	0.893125
Tb927.11.11570	translation initiation factor eIF-2B subunit (epsilon)	Translation	161.665	144.408	0.893252	0.576766
Tb927.8.6860	hypothetical protein, conserved	0	125.844	112.427	0.893383	0.511775
Tb927.11.1290	hypothetical protein, conserved	0	79.3445	70.8851	0.893384	0.853685
Tb927.10.8160	hypothetical protein, conserved	0	25.7069	22.969	0.893495	0.378546
Tb927.9.5170	phosphomevalonate kinase protein, putative (28G16.155)	Prenylation	70.8208	63.302	0.893834	0.759599
Tb927.9.8780	tRNA nucleotidyltransferase, putative	rRNA-tRNA processing	68.0969	60.8842	0.894082	0.681348
Tb927.9.9280	hypothetical protein, conserved	0	127.565	114.076	0.894252	0.627742
Tb927.11.4000	hypothetical protein, conserved	0	133.827	119.68	0.894292	1.2314
Tb927.10.3720	hypothetical protein, conserved	0	85.6458	76.5998	0.89438	0.734513
Tb927.10.10820	hypothetical protein, conserved	0	75.1805	67.2584	0.894625	0.908556
Tb927.3.2980	mitochondrial carrier protein, MCP17	Mitochondrial transport	52.3301	46.8171	0.894649	0.484733
Tb927.7.6420	hypothetical protein, conserved	0	179.304	160.453	0.894868	0.744547
Tb927.11.570	hypothetical protein, conserved	0	45.7958	40.9925	0.895113	1.05975
Tb927.1.3820	ATP synthase subunit, putative	Oxidative phosphorylation	90.4784	80.9958	0.895195	0.480946
Tb927.11.16850	hypothetical protein, conserved	0	169.036	151.331	0.895261	0.742874
Tb927.10.11160	HIRA-interacting protein 5, putative	Mitochondrial pathway	69.4619	62.203	0.895498	0.289056
Tb927.9.11890	hypothetical protein, conserved	0	116.704	104.514	0.895551	1.15391
Tb927.10.2240	hypothetical protein, conserved	0	376.362	337.061	0.895576	0.64453
Tb927.6.3930	Mitchondrial LSU ribosomal protein	Mitochondrial translation	62.3367	55.8289	0.895602	0.758893
Tb927.10.1250	hypothetical protein, conserved	0	102.577	91.8759	0.895676	2.18009
Tb927.11.10020	short-chain dehydrogenase, putative	Enzyme	92.8831	83.1938	0.895683	0.582505
Tb927.1.3130	protein kinase, putative	Protein kinase	109.192	97.8104	0.895764	0.786325
Tb927.7.7450	GTP-binding protein, putative	Enzyme	151.394	135.616	0.895778	0.364753
Tb927.6.3280	cyclosome subunit 1, putative	0	220.008	197.159	0.896146	0.383404
Tb927.5.1780	hypothetical protein, conserved	0	286.821	257.055	0.89622	0.995435
Tb927.8.5680	hypothetical protein, conserved	0	102.024	91.4363	0.896224	#N/A
Tb927.9.12150	transport protein particle (TRAPP) subunit, putative	Vesicular transport	58.8577	52.7517	0.896258	0.346333
Tb927.3.2970	hypothetical protein, conserved	0	21.9412	19.672	0.896579	0.255464
Tb927.1.2980	hypothetical protein, conserved	0	177.565	159.244	0.896822	0.849541
Tb927.11.10180	hypothetical protein, conserved	0	116.76	104.734	0.897002	1.13147
Tb927.11.14010	hypothetical protein, conserved	0	46.9183	42.0915	0.897122	0.719376
Tb927.9.6110	hypothetical protein, conserved	0	177.254	159.024	0.897155	0.645078
Tb927.7.4490	hypothetical protein, conserved	0	269.223	241.559	0.897245	#N/A
Tb927.11.12030	hypothetical protein, conserved	0	37.1116	33.2995	0.897281	0.423325
Tb927.11.16430	18 kDa ER-associated protein (ERAP18)	Vesicular transport	74.1006	66.4891	0.897282	0.42224
Tb927.11.10300	hypothetical protein, conserved	0	105.205	94.4035	0.897328	0.535854
Tb927.11.13330	hypothetical protein, conserved	0	50.826	45.6082	0.897341	0.605523
Tb927.7.7140	hypothetical protein, conserved	0	75.5652	67.8079	0.897343	0.545089
Tb927.8.8010	hypothetical protein, conserved	0	88.7837	79.677	0.897428	0.922428
Tb927.7.7330	oxidoreductase, putative	Mitochondrial pathway	119.991	107.701	0.897576	1.28884
Tb927.11.14040	hypothetical protein, conserved	0	267.356	240.02	0.897754	0.519181
Tb927.11.6490	hypothetical protein, conserved	0	83.1183	74.6217	0.897776	0.422893
Tb927.11.1690	hypothetical protein, conserved	0	59.4882	53.4111	0.897844	0.668159
Tb927.3.5060	hypothetical protein, conserved	0	196.798	176.718	0.897965	0.622991
Tb927.11.2970	hypothetical protein, conserved	0	106.586	95.7223	0.898078	0.917829
Tb927.9.3650	kinesin (Kif-13-1)	Cytoskeleton	172.282	154.738	0.898171	0.888249
Tb927.3.780	proteasome alpha 7 subunit (TbPSA7)	Ubiquitin & proteasome	139.712	125.505	0.898311	0.654104
Tb927.4.4220	small GTP-binding rab protein, putative (TbRX2)	Vesicular transport	76.458	68.6871	0.898363	0.759839
Tb927.5.3090	Mitochondrial ATP synthase subunit, putative	Mitochondrial pathway	77.0626	69.2366	0.898446	0.874193
Tb927.9.1390	hypothetical protein, conserved	0	61.402	55.1695	0.898496	0.595198
Tb927.8.6130	hypothetical protein, conserved	0	79.2306	71.2148	0.898829	0.778698
Tb927.8.7210	hypothetical protein, conserved	0	31.3008	28.1342	0.898833	1.16852
Tb927.8.1750	hypothetical protein, conserved	0	80.9215	72.7534	0.899061	1.88094
Tb927.4.2720	ATP dependent DEAD-box helicase (RH)	Mitochondrial translation	156.581	140.781	0.899092	0.803231
Tb927.4.2630	ATP-dependent DEAD/H RNA helicase, putative Dbp10, ribosome biogenesis?	rRNA-tRNA processing	123.32	110.888	0.899194	1.24748
Tb927.10.1770	hypothetical protein	0	60.7407	54.62	0.899233	#N/A
Tb927.10.9390	hypothetical protein, conserved	0	68.6581	61.7634	0.89958	0.968051
Tb927.8.2720	hypothetical protein, conserved	0	97.1024	87.37	0.899771	0.716011
Tb927.1.2750	hypothetical protein, conserved	0	89.0357	80.1166	0.899826	1.1125
Tb927.7.3340	hypothetical protein, conserved	0	66.0744	59.4555	0.899828	1.0074
Tb927.5.4310	GTP-binding protein, putative	Enzyme	104.791	94.2936	0.899829	0.695254
Tb927.10.15200	hypothetical protein, conserved	0	48.3621	43.5201	0.899881	1.03368
Tb927.3.4490	protein farnesyltransferase alpha subunit, putative	Prenylation	108.565	97.7005	0.899928	0.620524
Tb927.10.9210	hypothetical protein, conserved	0	49.8218	44.8389	0.899987	1.15326
Tb927.8.3860	hypothetical protein, conserved,WD-repeat containing protein	0	84.4819	76.0503	0.900197	0.645921
Tb927.5.1550	mitochondrial carrier protein, MCP23	Mitochondrial transport	93.0169	83.7433	0.900302	1.37743
Tb927.5.4080	hypothetical protein, conserved	0	102.153	91.9858	0.900468	0.701644
Tb927.10.15540	hypothetical protein, conserved,predicted VPS53-like domain protein	0	229.675	206.831	0.900536	0.625941
Tb927.3.4650	C-8 sterol isomerase, putative	Sterols	35.5114	31.9807	0.900576	0.518603
Tb927.5.3270	hypothetical protein, conserved	0	138.748	124.956	0.900596	0.623124
Tb927.11.10720	hypothetical protein, conserved	0	209.352	188.587	0.900815	0.81745
Tb927.9.11270	T-complex protein 1, eta subunit, putative, (TCP-1-eta)	Translation	835.969	753.14	0.900919	0.835986
[truncated: 4,994 more rows]

## Sheet: 4_Heat shock PC
Gene ID	Gene description	class	WT	WT41	rpm WT	rpm WT41	PC WT41/WT	SL normalised RNA fold/Wt	RNA bound/FT rpkm	heat shock array: x in-crease
[truncated: 6,734 more rows]

[truncated: 3 more sheets: 5_Heat shock RNAi PC, 6_ZC3H11 results, 7_Class enrichment]
